# Supplementary material for: Sodium fluoride induces skeletal muscle atrophy via changes in mitochondrial and sarcomeric proteomes
Source: PLoS One. 2022 Dec 22;17(12):e0279261. doi: 10.1371/journal.pone.0279261 (PMC9779014; doi:10.1371/journal.pone.0279261)
Supplement: S2 Table — (XLSX) [file pone.0279261.s004.xlsx]

## Sheet: Sheet1
Accession	Description	Exp. q-value	# PSMs	FC_15day/Control	FC_60day/Control
Q9JK42	[Pyruvate dehydrogenase (acetyl-transferring)] kinase isozyme 2, mitochondrial OS=Mus musculus OX=10090 GN=Pdk2 PE=1 SV=2	0.001	7	0.896139	0.393862
O70571	[Pyruvate dehydrogenase (acetyl-transferring)] kinase isozyme 4, mitochondrial OS=Mus musculus OX=10090 GN=Pdk4 PE=1 SV=1	0.033	1	0.636084	1.01572
A2AJQ0	[Pyruvate dehydrogenase [acetyl-transferring]]-phosphatase 1, mitochondrial OS=Mus musculus OX=10090 GN=Pdp1 PE=1 SV=2	0.004	2	0.730536	0.467171
F6ZHD8	1,4-alpha-glucan-branching enzyme OS=Mus musculus OX=10090 GN=Gbe1 PE=1 SV=2	0.002	7	1.09796	0.597575
Q9DAK9	14 kDa phosphohistidine phosphatase OS=Mus musculus OX=10090 GN=Phpt1 PE=1 SV=1	0.004	6	1.74961	1.67346
P62259	14-3-3 protein epsilon OS=Mus musculus OX=10090 GN=Ywhae PE=1 SV=1	0	93	1.03622	1.02777
A8IP69	14-3-3 protein gamma subtype OS=Mus musculus OX=10090 GN=Ywhag PE=1 SV=1	0	52	0.640049	1.36084
P63101	14-3-3 protein zeta/delta OS=Mus musculus OX=10090 GN=Ywhaz PE=1 SV=1	0	46	0.81011	0.848481
Q9D9G7	1700074P13Rik protein OS=Mus musculus OX=10090 GN=1700074P13Rik PE=2 SV=1	0.018	5	0.20474	0.419376
Q99N15	17beta-hydroxysteroid dehydrogenase type 10/short chain L-3-hydroxyacyl-CoA dehydrogenase OS=Mus musculus OX=10090 GN=Hsd17b10 PE=1 SV=1	0	36	0.598775	0.652859
Q8K3R3	1-phosphatidylinositol 4,5-bisphosphate phosphodiesterase delta-4 OS=Mus musculus OX=10090 GN=Plcd4 PE=1 SV=2	0.02	2	1.83787	0.424787
Q9CQ62	2,4-dienoyl-CoA reductase, mitochondrial OS=Mus musculus OX=10090 GN=Decr1 PE=1 SV=1	0	54	0.959535	0.855295
Q3TXS7	26S proteasome non-ATPase regulatory subunit 1 OS=Mus musculus OX=10090 GN=Psmd1 PE=1 SV=1	0.003	4	1.33446	0.382623
Q9WVJ2	26S proteasome non-ATPase regulatory subunit 13 OS=Mus musculus OX=10090 GN=Psmd13 PE=1 SV=1	0.007	2	0.807069	0.86416
O35593	26S proteasome non-ATPase regulatory subunit 14 OS=Mus musculus OX=10090 GN=Psmd14 PE=1 SV=2	0.001	12	0.960521	0.436291
Q3TI61	26S proteasome non-ATPase regulatory subunit 2 OS=Mus musculus OX=10090 GN=Psmd2 PE=2 SV=1	0	23	0.953469	0.581217
P14685	26S proteasome non-ATPase regulatory subunit 3 OS=Mus musculus OX=10090 GN=Psmd3 PE=1 SV=3	0.001	8	1.02096	0.376232
Q99JI4	26S proteasome non-ATPase regulatory subunit 6 OS=Mus musculus OX=10090 GN=Psmd6 PE=1 SV=1	0.001	8	0.809746	0.814806
P26516	26S proteasome non-ATPase regulatory subunit 7 OS=Mus musculus OX=10090 GN=Psmd7 PE=1 SV=2	0.003	3	#DIV/0!	0.912094
Q9CX56	26S proteasome non-ATPase regulatory subunit 8 OS=Mus musculus OX=10090 GN=Psmd8 PE=1 SV=2	0.012	4	1.0361	1.10023
P62334	26S proteasome regulatory subunit 10B OS=Mus musculus OX=10090 GN=Psmc6 PE=1 SV=1	0	20	1.96198	1.22513
P62192	26S proteasome regulatory subunit 4 OS=Mus musculus OX=10090 GN=Psmc1 PE=1 SV=1	0	18	1.30039	0.910959
P54775	26S proteasome regulatory subunit 6B OS=Mus musculus OX=10090 GN=Psmc4 PE=1 SV=2	0.001	11	1.06261	1.02044
Q8BVQ9	26S proteasome regulatory subunit 7 OS=Mus musculus OX=10090 GN=Psmc2 PE=1 SV=1	0.001	10	1.26161	0.682831
Q8BK72	28S ribosomal protein S27, mitochondrial OS=Mus musculus OX=10090 GN=Mrps27 PE=1 SV=2	0.003	3	0.578736	1.19461
Q9CQX8	28S ribosomal protein S36, mitochondrial OS=Mus musculus OX=10090 GN=Mrps36 PE=1 SV=1	0.001	4	0.503538	0.516041
Q9CXI0	2-methoxy-6-polyprenyl-1,4-benzoquinol methylase, mitochondrial OS=Mus musculus OX=10090 GN=Coq5 PE=1 SV=2	0.01	3	0.38004	0.697824
Q60597	2-oxoglutarate dehydrogenase, mitochondrial OS=Mus musculus OX=10090 GN=Ogdh PE=1 SV=3	0	254	0.727657	0.802964
Q9DB15	39S ribosomal protein L12, mitochondrial OS=Mus musculus OX=10090 GN=Mrpl12 PE=1 SV=2	0.004	5	1.09964	0.739899
Q99L13	3-hydroxyisobutyrate dehydrogenase, mitochondrial OS=Mus musculus OX=10090 GN=Hibadh PE=1 SV=1	0	11	0.516014	0.562735
Q8QZS1	3-hydroxyisobutyryl-CoA hydrolase, mitochondrial OS=Mus musculus OX=10090 GN=Hibch PE=1 SV=1	0.001	7	0.918014	0.820405
Q8BWT1	3-ketoacyl-CoA thiolase, mitochondrial OS=Mus musculus OX=10090 GN=Acaa2 PE=1 SV=3	0	141	0.646458	0.840625
Q99J99	3-mercaptopyruvate sulfurtransferase OS=Mus musculus OX=10090 GN=Mpst PE=1 SV=4	0.001	7	1.57296	1.03806
A0A338P7K4	40S ribosomal protein S10 OS=Mus musculus OX=10090 GN=Rps10 PE=1 SV=1	0.001	11	0.700895	1.23501
A0A1W2P7A1	40S ribosomal protein S12 OS=Mus musculus OX=10090 GN=Rps12 PE=1 SV=1	0	29	0.92153	0.889531
P62843	40S ribosomal protein S15 OS=Mus musculus OX=10090 GN=Rps15 PE=1 SV=2	0.001	4	1.71561	0.911414
P62245	40S ribosomal protein S15a OS=Mus musculus OX=10090 GN=Rps15a PE=1 SV=2	0.001	19	1.35552	0.792673
D3Z722	40S ribosomal protein S19 OS=Mus musculus OX=10090 GN=Rps19 PE=1 SV=1	0.001	21	1.2559	0.638213
P25444	40S ribosomal protein S2 OS=Mus musculus OX=10090 GN=Rps2 PE=1 SV=3	0	33	1.12979	0.983458
P60867	40S ribosomal protein S20 OS=Mus musculus OX=10090 GN=Rps20 PE=1 SV=1	0.001	14	1.06207	0.828567
Q9CQR2	40S ribosomal protein S21 OS=Mus musculus OX=10090 GN=Rps21 PE=1 SV=1	0.001	5	15.0889	7.7776
Q9CQK2	40S ribosomal protein S24 OS=Mus musculus OX=10090 GN=Rps24 PE=2 SV=1	0.001	10	0.857395	0.795854
P62852	40S ribosomal protein S25 OS=Mus musculus OX=10090 GN=Rps25 PE=1 SV=1	0.001	11	0.564298	0.248173
Q497N1	40S ribosomal protein S26 OS=Mus musculus OX=10090 GN=Rps26 PE=1 SV=1	0.001	6	1.60739	2.14478
D3YYB0	40S ribosomal protein S27 OS=Mus musculus OX=10090 GN=Rps27l PE=1 SV=1	0.001	8	0.555644	#DIV/0!
Q91V99	40S ribosomal protein S30 (Fragment) OS=Mus musculus OX=10090 GN=fau PE=3 SV=1	0.004	4	0.526683	1.37144
P97351	40S ribosomal protein S3a OS=Mus musculus OX=10090 GN=Rps3a PE=1 SV=3	0	41	1.21514	0.805528
P62702	40S ribosomal protein S4, X isoform OS=Mus musculus OX=10090 GN=Rps4x PE=1 SV=2	0	46	1.37662	1.0618
Q91V55	40S ribosomal protein S5 OS=Mus musculus OX=10090 GN=Rps5 PE=1 SV=1	0	11	1.86069	0.706088
Q5BLK1	40S ribosomal protein S6 OS=Mus musculus OX=10090 GN=Rps6 PE=1 SV=1	0	23	0.919918	0.505109
Q4FZE6	40S ribosomal protein S7 OS=Mus musculus OX=10090 GN=Rps7 PE=2 SV=1	0.001	16	0.725203	0.77505
P62242	40S ribosomal protein S8 OS=Mus musculus OX=10090 GN=Rps8 PE=1 SV=2	0	23	1.68805	1.23733
Q6ZWN5	40S ribosomal protein S9 OS=Mus musculus OX=10090 GN=Rps9 PE=1 SV=3	0	19	1.52983	0.923307
W6PPR4	480-kDa ankyrinG OS=Mus musculus OX=10090 GN=Ank3 PE=4 SV=1	0.006	4	0.720324	0.60666
Q8BRK8	5'-AMP-activated protein kinase catalytic subunit alpha-2 OS=Mus musculus OX=10090 GN=Prkaa2 PE=1 SV=3	0	18	1.02897	0.626444
O54950	5'-AMP-activated protein kinase subunit gamma-1 OS=Mus musculus OX=10090 GN=Prkag1 PE=1 SV=2	0.033	1	4.73498	1.38309
Q3TYT1	5-demethoxyubiquinone hydroxylase, mitochondrial OS=Mus musculus OX=10090 GN=Coq7 PE=1 SV=1	0.002	2	0.454124	0.51338
P56379	6.8 kDa mitochondrial proteolipid OS=Mus musculus OX=10090 GN=Mp68 PE=1 SV=1	0.001	4	0.83584	0.954344
P63038	60 kDa heat shock protein, mitochondrial OS=Mus musculus OX=10090 GN=Hspd1 PE=1 SV=1	0	90	0.677172	0.734355
Q5FWB6	60S acidic ribosomal protein P0 OS=Mus musculus OX=10090 GN=Rplp0 PE=2 SV=1	0	13	1.19255	0.587531
P99027	60S acidic ribosomal protein P2 OS=Mus musculus OX=10090 GN=Rplp2 PE=1 SV=3	0	32	1.48839	0.875115
P35979	60S ribosomal protein L12 OS=Mus musculus OX=10090 GN=Rpl12 PE=1 SV=2	0	25	1.00337	0.892284
P47963	60S ribosomal protein L13 OS=Mus musculus OX=10090 GN=Rpl13 PE=1 SV=3	0.001	19	1.49336	1.0495
A0A1D5RM85	60S ribosomal protein L18a (Fragment) OS=Mus musculus OX=10090 GN=Rpl18a PE=1 SV=1	0.001	12	1.75368	3.11181
O09167	60S ribosomal protein L21 OS=Mus musculus OX=10090 GN=Rpl21 PE=1 SV=3	0.001	9	0.685539	0.508582
P62830	60S ribosomal protein L23 OS=Mus musculus OX=10090 GN=Rpl23 PE=1 SV=1	0	17	1.65991	0.723932
P62751	60S ribosomal protein L23a OS=Mus musculus OX=10090 GN=Rpl23a PE=1 SV=1	0	9	1.13267	1.19443
P61358	60S ribosomal protein L27 OS=Mus musculus OX=10090 GN=Rpl27 PE=1 SV=2	0	20	1.05492	0.849121
P14115	60S ribosomal protein L27a OS=Mus musculus OX=10090 GN=Rpl27a PE=1 SV=5	0	22	1.01762	0.856058
P47915	60S ribosomal protein L29 OS=Mus musculus OX=10090 GN=Rpl29 PE=1 SV=2	0.001	4	5.17723	5.8335
P27659	60S ribosomal protein L3 OS=Mus musculus OX=10090 GN=Rpl3 PE=1 SV=3	0.047	1	1.60119	#DIV/0!
A0A0A6YX26	60S ribosomal protein L31 OS=Mus musculus OX=10090 GN=Rpl31 PE=1 SV=1	0.001	9	2.59167	0.608941
P62911	60S ribosomal protein L32 OS=Mus musculus OX=10090 GN=Rpl32 PE=1 SV=2	0.003	4	0.656713	0.77722
Q9D1R9	60S ribosomal protein L34 OS=Mus musculus OX=10090 GN=Rpl34 PE=1 SV=2	0.008	6	2.37282	0.980743
Q6ZWV7	60S ribosomal protein L35 OS=Mus musculus OX=10090 GN=Rpl35 PE=1 SV=1	0.001	4	1.13487	1.70268
Q5M9L1	60S ribosomal protein L36 OS=Mus musculus OX=10090 GN=Rpl36 PE=2 SV=1	0.001	9	1.03572	0.880462
Q9JJI8	60S ribosomal protein L38 OS=Mus musculus OX=10090 GN=Rpl38 PE=1 SV=3	0.001	4	1.11462	0.773157
Q9D8E6	60S ribosomal protein L4 OS=Mus musculus OX=10090 GN=Rpl4 PE=1 SV=3	0	30	1.34021	0.955191
P47911	60S ribosomal protein L6 OS=Mus musculus OX=10090 GN=Rpl6 PE=1 SV=3	0	21	1.9914	1.22621
F6XI62	60S ribosomal protein L7 (Fragment) OS=Mus musculus OX=10090 GN=Rpl7 PE=1 SV=1	0	36	1.61769	0.882611
P62918	60S ribosomal protein L8 OS=Mus musculus OX=10090 GN=Rpl8 PE=1 SV=2	0	14	0.623377	0.765837
Q3UAG2	6-phosphogluconate dehydrogenase, decarboxylating OS=Mus musculus OX=10090 GN=Pgd PE=2 SV=1	0.002	6	0.893485	1.39316
Q9CQ60	6-phosphogluconolactonase OS=Mus musculus OX=10090 GN=Pgls PE=1 SV=1	0.001	6	0.411262	0.535302
B2RWB7	9630033F20Rik protein OS=Mus musculus OX=10090 GN=Tigar PE=1 SV=1	0.001	15	1.70933	1.30113
A2N494	Aberrantly recombined kappa chain Vk8/J1 region (Fragment) OS=Mus musculus OX=10090 PE=1 SV=1	0.001	9	0.808096	0.341757
Q5SWU9	Acetyl-CoA carboxylase 1 OS=Mus musculus OX=10090 GN=Acaca PE=1 SV=1	0.001	8	0.41106	1.69892
Q4VAI2	Acid phosphatase 1, soluble OS=Mus musculus OX=10090 GN=Acp1 PE=2 SV=1	0.001	11	0.869788	0.807672
O35381	Acidic leucine-rich nuclear phosphoprotein 32 family member A OS=Mus musculus OX=10090 GN=Anp32a PE=1 SV=1	0.001	9	2.14103	0.885244
Q99KI0	Aconitate hydratase, mitochondrial OS=Mus musculus OX=10090 GN=Aco2 PE=1 SV=1	0	435	0.551166	0.752009
P68033	Actin, alpha cardiac muscle 1 OS=Mus musculus OX=10090 GN=Actc1 PE=1 SV=1	0	2506	#DIV/0!	#DIV/0!
P68134	Actin, alpha skeletal muscle OS=Mus musculus OX=10090 GN=Acta1 PE=1 SV=1	0	2980	1.07098	0.948491
P62737	Actin, aortic smooth muscle OS=Mus musculus OX=10090 GN=Acta2 PE=1 SV=1	0	2408	1.79053	0.727291
P63260	Actin, cytoplasmic 2 OS=Mus musculus OX=10090 GN=Actg1 PE=1 SV=1	0	974	1.09337	0.803772
Q9CVB6	Actin-related protein 2/3 complex subunit 2 OS=Mus musculus OX=10090 GN=Arpc2 PE=1 SV=3	0.003	4	1.35409	0.818127
Q9JM76	Actin-related protein 2/3 complex subunit 3 OS=Mus musculus OX=10090 GN=Arpc3 PE=1 SV=3	0.004	4	1.45099	0.444434
P59999	Actin-related protein 2/3 complex subunit 4 OS=Mus musculus OX=10090 GN=Arpc4 PE=1 SV=3	0.002	9	0.953496	1.07939
Q3TKM9	Actin-related protein 2/3 complex subunit 5 OS=Mus musculus OX=10090 GN=Arpc5 PE=2 SV=1	0.006	1	1.52363	2.22176
Q3TJG2	Acyl carrier protein OS=Mus musculus OX=10090 GN=Ndufab1 PE=2 SV=1	0	43	0.725989	0.776623
Q8R146	Acylamino-acid-releasing enzyme OS=Mus musculus OX=10090 GN=Apeh PE=1 SV=3	0.018	5	2.24554	1.60153
Q8K370	Acyl-CoA dehydrogenase family member 10 OS=Mus musculus OX=10090 GN=Acad10 PE=1 SV=1	0.006	1	1.22816	#DIV/0!
Q4VWZ5	Acyl-CoA-binding protein OS=Mus musculus OX=10090 GN=Dbi PE=1 SV=1	0	49	0.60999	1.13342
A0A0R4J0P1	Acyl-Coenzyme A dehydrogenase family, member 8 OS=Mus musculus OX=10090 GN=Acad8 PE=1 SV=1	0.001	4	1.1297	0.706337
Q9CQR4	Acyl-coenzyme A thioesterase 13 OS=Mus musculus OX=10090 GN=Acot13 PE=1 SV=1	0	14	0.306792	0.684812
Q9QYR9	Acyl-coenzyme A thioesterase 2, mitochondrial OS=Mus musculus OX=10090 GN=Acot2 PE=1 SV=2	0.001	5	0.603998	0.822193
E9QJT5	Acylphosphatase OS=Mus musculus OX=10090 GN=Acyp1 PE=1 SV=1	0.007	1	1.99182	#DIV/0!
P56375	Acylphosphatase-2 OS=Mus musculus OX=10090 GN=Acyp2 PE=1 SV=2	0	28	1.0128	0.966436
P97823	Acyl-protein thioesterase 1 OS=Mus musculus OX=10090 GN=Lypla1 PE=1 SV=1	0	17	1.21583	1.13778
Q8R0F8	Acylpyruvase FAHD1, mitochondrial OS=Mus musculus OX=10090 GN=Fahd1 PE=1 SV=2	0.001	7	1.11948	0.379486
P08030	Adenine phosphoribosyltransferase OS=Mus musculus OX=10090 GN=Aprt PE=1 SV=2	0.004	1	0.278486	0.550963
Q3TF14	Adenosylhomocysteinase OS=Mus musculus OX=10090 GN=Ahcy PE=1 SV=1	0	18	1.05791	1.53573
Q9WTP6	Adenylate kinase 2, mitochondrial OS=Mus musculus OX=10090 GN=Ak2 PE=1 SV=5	0.001	7	0.356803	0.425658
Q9R0Y5	Adenylate kinase isoenzyme 1 OS=Mus musculus OX=10090 GN=Ak1 PE=1 SV=1	0	248	0.973822	0.882475
P54822	Adenylosuccinate lyase OS=Mus musculus OX=10090 GN=Adsl PE=1 SV=2	0	81	0.759808	0.953772
Q3UBP0	Adenylosuccinate synthetase isozyme 1 OS=Mus musculus OX=10090 GN=Adssl1 PE=2 SV=1	0	167	0.558437	1.09988
Q9CYT6	Adenylyl cyclase-associated protein 2 OS=Mus musculus OX=10090 GN=Cap2 PE=1 SV=1	0	20	1.37564	1.02354
Q60994	Adiponectin OS=Mus musculus OX=10090 GN=Adipoq PE=1 SV=2	0.004	2	0.834821	0.353206
P48962	ADP/ATP translocase 1 OS=Mus musculus OX=10090 GN=Slc25a4 PE=1 SV=4	0	324	1.05388	1.16385
P61205	ADP-ribosylation factor 3 OS=Mus musculus OX=10090 GN=Arf3 PE=2 SV=2	0.001	13	0.585255	1.08205
Q8VEH3	ADP-ribosylation factor-like protein 8A OS=Mus musculus OX=10090 GN=Arl8a PE=1 SV=1	0.003	4	1.0782	0.971139
Q8CG76	Aflatoxin B1 aldehyde reductase member 2 OS=Mus musculus OX=10090 GN=Akr7a2 PE=1 SV=3	0.001	5	0.645279	0.275457
E9Q616	AHNAK nucleoprotein (desmoyokin) OS=Mus musculus OX=10090 GN=Ahnak PE=1 SV=1	0	82	0.217903	0.242178
Q8QZR5	Alanine aminotransferase 1 OS=Mus musculus OX=10090 GN=Gpt PE=1 SV=3	0.001	3	0.091105	0.238048
Q8BGT5	Alanine aminotransferase 2 OS=Mus musculus OX=10090 GN=Gpt2 PE=1 SV=1	0.076	2	0.765422	0.561062
Q546G4	Albumin 1 OS=Mus musculus OX=10090 GN=Alb PE=1 SV=1	0	845	0.675581	1.22309
Q3UKA4	Alcohol dehydrogenase 1 (Class I), isoform CRA_c OS=Mus musculus OX=10090 GN=Adh1 PE=1 SV=1	0.001	6	0.469432	0.575205
P28474	Alcohol dehydrogenase class-3 OS=Mus musculus OX=10090 GN=Adh5 PE=1 SV=3	0	22	0.7021	1.32456
B1ATI0	Aldehyde dehydrogenase OS=Mus musculus OX=10090 GN=Aldh3a2 PE=1 SV=1	0.019	1	#DIV/0!	#DIV/0!
O35945	Aldehyde dehydrogenase, cytosolic 1 OS=Mus musculus OX=10090 GN=Aldh1a7 PE=1 SV=1	0.001	8	0.485299	0.30146
G5E895	Aldo-keto reductase family 1, member B10 (aldose reductase) OS=Mus musculus OX=10090 GN=Akr1b10 PE=1 SV=1	0	18	1.44844	1.87733
A1BN54	Alpha actinin 1a OS=Mus musculus OX=10090 GN=Actn1 PE=1 SV=1	0	288	0.725377	0.376198
Q91VB8	Alpha globin 1 OS=Mus musculus OX=10090 GN=Hba-a1 PE=1 SV=1	0	283	0.491132	2.44333
A0A0A0MQA3	Alpha-1-antitrypsin 1-1 OS=Mus musculus OX=10090 GN=Serpina1a PE=1 SV=1	0	78	0.960699	4.40753
P22599	Alpha-1-antitrypsin 1-2 OS=Mus musculus OX=10090 GN=Serpina1b PE=1 SV=2	0	88	1.91	1.46583
Q00897	Alpha-1-antitrypsin 1-4 OS=Mus musculus OX=10090 GN=Serpina1d PE=1 SV=1	0	81	1.48317	2.45773
Q00898	Alpha-1-antitrypsin 1-5 OS=Mus musculus OX=10090 GN=Serpina1e PE=1 SV=1	0	59	1.04036	11.2813
A2AKD7	Alpha-1-syntrophin OS=Mus musculus OX=10090 GN=Snta1 PE=1 SV=1	0	40	1.22226	0.935572
Q61247	Alpha-2-antiplasmin OS=Mus musculus OX=10090 GN=Serpinf2 PE=1 SV=1	0.014	2	2.14346	1.70622
P29699	Alpha-2-HS-glycoprotein OS=Mus musculus OX=10090 GN=Ahsg PE=1 SV=1	0	36	0.803247	1.25499
Q9JI91	Alpha-actinin-2 OS=Mus musculus OX=10090 GN=Actn2 PE=1 SV=2	0	733	0.336079	0.580267
O88990	Alpha-actinin-3 OS=Mus musculus OX=10090 GN=Actn3 PE=2 SV=1	0	1422	1.13363	1.01397
P61164	Alpha-centractin OS=Mus musculus OX=10090 GN=Actr1a PE=1 SV=1	0.001	7	1.41921	0.968484
P23927	Alpha-crystallin B chain OS=Mus musculus OX=10090 GN=Cryab PE=1 SV=2	0	39	0.807045	0.891392
B0QZL1	Alpha-enolase (Fragment) OS=Mus musculus OX=10090 GN=Eno1 PE=1 SV=1	0	175	1.09002	0.758559
P82350	Alpha-sarcoglycan OS=Mus musculus OX=10090 GN=Sgca PE=1 SV=1	0	14	1.07137	1.18154
Q8BW75	Amine oxidase [flavin-containing] B OS=Mus musculus OX=10090 GN=Maob PE=1 SV=4	0.001	6	0.957866	0.855764
Q8R010	Aminoacyl tRNA synthase complex-interacting multifunctional protein 2 OS=Mus musculus OX=10090 GN=Aimp2 PE=1 SV=2	0.001	6	0.890544	5.09765
Q3V1D3	AMP deaminase 1 OS=Mus musculus OX=10090 GN=Ampd1 PE=1 SV=2	0	345	1.0893	0.806916
F8VPN4	Amylo-1,6-glucosidase, 4-alpha-glucanotransferase OS=Mus musculus OX=10090 GN=Agl PE=1 SV=1	0	558	0.860332	0.952598
Q9WV06	Ankyrin repeat domain-containing protein 2 OS=Mus musculus OX=10090 GN=Ankrd2 PE=1 SV=3	0.004	1	0.494833	0.703295
G3UXF4	Ankyrin-1 (Fragment) OS=Mus musculus OX=10090 GN=Ank1 PE=1 SV=1	0.01	7	0.860909	1.16966
A0A0R4J1N7	Ankyrin-1 OS=Mus musculus OX=10090 GN=Ank1 PE=1 SV=1	0.004	1	0.520882	0.621471
P97384	Annexin A11 OS=Mus musculus OX=10090 GN=Anxa11 PE=1 SV=2	0	41	0.909032	0.831485
O35639	Annexin A3 OS=Mus musculus OX=10090 GN=Anxa3 PE=1 SV=4	0.001	10	1.63943	0.923752
P97429	Annexin A4 OS=Mus musculus OX=10090 GN=Anxa4 PE=1 SV=4	0.087	1	1.57703	1.13231
P48036	Annexin A5 OS=Mus musculus OX=10090 GN=Anxa5 PE=1 SV=1	0	37	1.27485	1.1991
Q3US43	Annexin OS=Mus musculus OX=10090 GN=Anxa1 PE=2 SV=1	0.001	8	1.40222	1.53959
Q3UCD3	Annexin OS=Mus musculus OX=10090 GN=Anxa2 PE=2 SV=1	0	57	0.801669	1.5188
Q99JX6	Annexin OS=Mus musculus OX=10090 GN=Anxa6 PE=2 SV=1	0	206	0.441415	0.485086
A0A2C9F2D2	Annexin OS=Mus musculus OX=10090 GN=Anxa7 PE=1 SV=1	0.001	9	0.97909	1.76554
Q65ZI1	Anti-HIV-1 reverse transcriptase single-chain variable OS=Mus musculus OX=10090 GN=Igkv5-39 PE=1 SV=1	0.002	5	1.20403	1.97738
Q543J5	Antithrombin OS=Mus musculus OX=10090 GN=Serpinc1 PE=1 SV=1	0.001	7	1.50753	1.05393
Q5SWR1	AP complex subunit beta OS=Mus musculus OX=10090 GN=Ap2b1 PE=2 SV=1	0.001	8	1.6773	1.25048
P17426	AP-2 complex subunit alpha-1 OS=Mus musculus OX=10090 GN=Ap2a1 PE=1 SV=1	0.001	4	2.1121	0.310039
Q00623	Apolipoprotein A-I OS=Mus musculus OX=10090 GN=Apoa1 PE=1 SV=2	0	48	0.979899	2.71031
A7YL62	Apolipoprotein A-II OS=Mus musculus OX=10090 GN=Apoa2 PE=4 SV=1	0.002	6	2.1133	1.95177
P06728	Apolipoprotein A-IV OS=Mus musculus OX=10090 GN=Apoa4 PE=1 SV=3	0.001	12	0.936562	0.967703
Q9Z0X1	Apoptosis-inducing factor 1, mitochondrial OS=Mus musculus OX=10090 GN=Aifm1 PE=1 SV=1	0	22	0.886627	0.948874
Q02013	Aquaporin-1 OS=Mus musculus OX=10090 GN=Aqp1 PE=1 SV=3	0.004	1	1.17267	1.93278
Q9D0I9	Arginine--tRNA ligase, cytoplasmic OS=Mus musculus OX=10090 GN=Rars PE=1 SV=2	0	30	1.39834	0.64549
Q8BP47	Asparagine--tRNA ligase, cytoplasmic OS=Mus musculus OX=10090 GN=Nars PE=1 SV=2	0.001	8	0.599681	0.793412
P05201	Aspartate aminotransferase, cytoplasmic OS=Mus musculus OX=10090 GN=Got1 PE=1 SV=3	0	210	0.665234	0.713035
P05202	Aspartate aminotransferase, mitochondrial OS=Mus musculus OX=10090 GN=Got2 PE=1 SV=1	0	205	0.73094	0.712027
Q3TVK3	Aspartyl aminopeptidase OS=Mus musculus OX=10090 GN=Dnpep PE=1 SV=1	0.001	4	0.757041	1.05476
A2AL79	Aspartyl/asparaginyl beta-hydroxylase OS=Mus musculus OX=10090 GN=Asph PE=1 SV=1	0	11	2.84011	1.59667
A2AL76	Aspartyl/asparaginyl beta-hydroxylase OS=Mus musculus OX=10090 GN=Asph PE=1 SV=1	0	16	0.717197	0.799516
Q99MQ4	Asporin OS=Mus musculus OX=10090 GN=Aspn PE=1 SV=1	0	25	2.09401	1.46564
Q6PA06	Atlastin-2 OS=Mus musculus OX=10090 GN=Atl2 PE=1 SV=1	0.001	18	0.972979	0.81728
A0A023J6C2	ATP synthase protein 8 OS=Mus musculus musculus OX=39442 GN=ATP8 PE=3 SV=1	0.001	16	0.561009	0.64596
A0A023J6E9	ATP synthase subunit a OS=Mus musculus musculus OX=39442 GN=ATP6 PE=4 SV=1	0.001	4	#DIV/0!	0.116088
Q03265	ATP synthase subunit alpha, mitochondrial OS=Mus musculus OX=10090 GN=Atp5f1a PE=1 SV=1	0	455	0.783263	0.834655
P56480	ATP synthase subunit beta, mitochondrial OS=Mus musculus OX=10090 GN=Atp5f1b PE=1 SV=2	0	529	0.815058	0.696526
Q9DCX2	ATP synthase subunit d, mitochondrial OS=Mus musculus OX=10090 GN=Atp5pd PE=1 SV=3	0	119	0.830222	0.890964
Q06185	ATP synthase subunit e, mitochondrial OS=Mus musculus OX=10090 GN=Atp5me PE=1 SV=2	0.001	5	#DIV/0!	1.62162
P56382	ATP synthase subunit epsilon, mitochondrial OS=Mus musculus OX=10090 GN=Atp5f1e PE=1 SV=2	0.006	4	1.89995	2.25484
P56135	ATP synthase subunit f, mitochondrial OS=Mus musculus OX=10090 GN=Atp5mf PE=1 SV=3	0.001	19	1.1057	0.83038
A2AKU9	ATP synthase subunit gamma OS=Mus musculus OX=10090 GN=Atp5c1 PE=1 SV=1	0	84	0.815658	0.938346
Q9DB20	ATP synthase subunit O, mitochondrial OS=Mus musculus OX=10090 GN=Atp5po PE=1 SV=1	0	91	1.42637	0.876944
Q4FK74	ATP synthase, H+ transporting, mitochondrial F1 complex, delta subunit, isoform CRA_c OS=Mus musculus OX=10090 GN=Atp5d PE=1 SV=1	0	19	0.28601	0.933284
P97450	ATP synthase-coupling factor 6, mitochondrial OS=Mus musculus OX=10090 GN=Atp5pf PE=1 SV=1	0	29	0.498288	0.535955
O54984	ATPase Asna1 OS=Mus musculus OX=10090 GN=Asna1 PE=1 SV=2	0.003	5	1.48479	3.63871
Q61102	ATP-binding cassette sub-family B member 7, mitochondrial OS=Mus musculus OX=10090 GN=Abcb7 PE=1 SV=3	0.004	5	3.78285	2.32661
Q3V117	ATP-citrate synthase OS=Mus musculus OX=10090 GN=Acly PE=1 SV=1	0	38	2.0804	8.62088
K3W4M4	ATP-dependent (S)-NAD(P)H-hydrate dehydratase OS=Mus musculus OX=10090 GN=Naxd PE=1 SV=1	0.004	1	1.46408	1.36219
P47857	ATP-dependent 6-phosphofructokinase, muscle type OS=Mus musculus OX=10090 GN=Pfkm PE=1 SV=3	0	557	0.826812	0.668627
Q60936	Atypical kinase COQ8A, mitochondrial OS=Mus musculus OX=10090 GN=Coq8a PE=1 SV=2	0	62	0.603591	0.764679
P04919	Band 3 anion transport protein OS=Mus musculus OX=10090 GN=Slc4a1 PE=1 SV=1	0.001	4	0.746241	1.75104
O54962	Barrier-to-autointegration factor OS=Mus musculus OX=10090 GN=Banf1 PE=1 SV=1	0.001	8	1.32788	0.725014
E9PZ16	Basement membrane-specific heparan sulfate proteoglycan core protein OS=Mus musculus OX=10090 GN=Hspg2 PE=1 SV=1	0	74	0.765109	0.929947
Q91VK1	Basic leucine zipper and W2 domain-containing protein 2 OS=Mus musculus OX=10090 GN=Bzw2 PE=1 SV=1	0.003	8	3.11467	1.99489
P18572	Basigin OS=Mus musculus OX=10090 GN=Bsg PE=1 SV=2	0	18	0.669737	0.819898
A6H663	BCL2-associated athanogene 3 OS=Mus musculus OX=10090 GN=Bag3 PE=2 SV=1	0.001	8	1.75335	1.37536
A0A338P6N4	Beta/gamma crystallin domain-containing protein 3 OS=Mus musculus OX=10090 GN=Crybg3 PE=1 SV=1	0.027	3	0.324537	0.68526
Q01339	Beta-2-glycoprotein 1 OS=Mus musculus OX=10090 GN=Apoh PE=1 SV=1	0.013	1	2.62444	1.58117
P01887	Beta-2-microglobulin OS=Mus musculus OX=10090 GN=B2m PE=1 SV=2	0.004	2	111.119	47.8593
Q8BFZ3	Beta-actin-like protein 2 OS=Mus musculus OX=10090 GN=Actbl2 PE=1 SV=1	0	498	0.986896	1.71336
P21550	Beta-enolase OS=Mus musculus OX=10090 GN=Eno3 PE=1 SV=3	0	769	0.874289	0.968755
A8DUK4	Beta-globin OS=Mus musculus OX=10090 GN=Hbb-bs PE=1 SV=1	0	439	0.55409	3.80185
A8DUP5	Beta-globin OS=Mus musculus OX=10090 GN=Hbbt1 PE=3 SV=1	0	257	#DIV/0!	2.96045
P82349	Beta-sarcoglycan OS=Mus musculus OX=10090 GN=Sgcb PE=1 SV=1	0.004	1	1.01257	1.0102
P34914	Bifunctional epoxide hydrolase 2 OS=Mus musculus OX=10090 GN=Ephx2 PE=1 SV=2	0.001	4	0.819678	1.18131
Q8CGC7	Bifunctional glutamate/proline--tRNA ligase OS=Mus musculus OX=10090 GN=Eprs PE=1 SV=4	0	37	1.33205	0.903699
Q9CWJ9	Bifunctional purine biosynthesis protein PURH OS=Mus musculus OX=10090 GN=Atic PE=1 SV=2	0.001	11	1.51285	0.787141
P28653	Biglycan OS=Mus musculus OX=10090 GN=Bgn PE=1 SV=1	0	21	0.581683	1.19879
P15327	Bisphosphoglycerate mutase OS=Mus musculus OX=10090 GN=Bpgm PE=1 SV=2	0.001	11	0.681716	0.716057
Q8R016	Bleomycin hydrolase OS=Mus musculus OX=10090 GN=Blmh PE=1 SV=1	0.001	4	0.636233	1.03925
Q9D8S9	BolA-like protein 1 OS=Mus musculus OX=10090 GN=Bola1 PE=1 SV=1	0.003	2	0.509367	0.862246
Q3ULU3	Branched-chain-amino-acid aminotransferase OS=Mus musculus OX=10090 GN=Bcat2 PE=1 SV=1	0	22	0.808598	0.881807
A0A0U1RP38	BTB/POZ domain-containing protein KCTD15 (Fragment) OS=Mus musculus OX=10090 GN=Kctd15 PE=4 SV=1	0.074	1	0.271393	0.946257
Q9WV35	C->U-editing enzyme APOBEC-2 OS=Mus musculus OX=10090 GN=Apobec2 PE=1 SV=1	0	110	0.688929	0.6387
Q8VDK4	Cadherin 13 OS=Mus musculus OX=10090 GN=Cdh13 PE=1 SV=1	0.001	12	0.678734	0.77539
P55284	Cadherin-5 OS=Mus musculus OX=10090 GN=Cdh5 PE=1 SV=2	0.066	1	#DIV/0!	5.96259
Q3UMR5	Calcium uniporter protein, mitochondrial OS=Mus musculus OX=10090 GN=Mcu PE=1 SV=2	0.028	2	0.788921	0.93945
Q5SVJ0	Calcium/calmodulin-dependent protein kinase II, beta, isoform CRA_b OS=Mus musculus OX=10090 GN=Camk2b PE=1 SV=1	0	31	1.2894	0.656009
F8WHB5	Calcium/calmodulin-dependent protein kinase type II subunit alpha OS=Mus musculus OX=10090 GN=Camk2a PE=1 SV=1	0	18	1.20529	0.5465
A0A0G2JGS4	Calcium/calmodulin-dependent protein kinase type II subunit delta OS=Mus musculus OX=10090 GN=Camk2d PE=1 SV=1	0	22	1.4415	0.632666
A0A2I3BQP6	Calcium/calmodulin-dependent protein kinase type II subunit gamma OS=Mus musculus OX=10090 GN=Camk2g PE=1 SV=1	0	36	1.90705	0.562169
Q8BH59	Calcium-binding mitochondrial carrier protein Aralar1 OS=Mus musculus OX=10090 GN=Slc25a12 PE=1 SV=1	0	239	0.93225	0.667611
Q06138	Calcium-binding protein 39 OS=Mus musculus OX=10090 GN=Cab39 PE=1 SV=2	0.003	3	0.638338	1.07079
Q3UKW2	Calmodulin-1 OS=Mus musculus OX=10090 GN=Calm1 PE=1 SV=1	0	59	0.846547	1.15183
O88456	Calpain small subunit 1 OS=Mus musculus OX=10090 GN=Capns1 PE=1 SV=1	0	15	0.195825	0.773617
O08529	Calpain-2 catalytic subunit OS=Mus musculus OX=10090 GN=Capn2 PE=1 SV=4	0.002	3	0.778607	1.22594
Q64691	Calpain-3 OS=Mus musculus OX=10090 GN=Capn3 PE=2 SV=2	0.001	5	1.115	0.802693
B2MWM9	Calreticulin OS=Mus musculus OX=10090 GN=Calr PE=1 SV=1	0.001	18	1.14867	1.20216
B9EHC7	Calsequestrin OS=Mus musculus OX=10090 GN=Casq2 PE=2 SV=1	0	29	1.16343	0.710501
O09165	Calsequestrin-1 OS=Mus musculus OX=10090 GN=Casq1 PE=1 SV=3	0	501	0.895107	0.783096
P68181	cAMP-dependent protein kinase catalytic subunit beta OS=Mus musculus OX=10090 GN=Prkacb PE=1 SV=2	0.001	11	0.399186	0.269967
E9Q827	cAMP-regulated phosphoprotein 19 OS=Mus musculus OX=10090 GN=Arpp19 PE=1 SV=1	0.004	2	0.409868	0.815113
P00920	Carbonic anhydrase 2 OS=Mus musculus OX=10090 GN=Ca2 PE=1 SV=4	0.001	6	0.188125	3.54841
P16015	Carbonic anhydrase 3 OS=Mus musculus OX=10090 GN=Ca3 PE=1 SV=3	0	378	0.603787	0.830908
B2RXY7	Carbonyl reductase 1 OS=Mus musculus OX=10090 GN=Cbr1 PE=1 SV=1	0	20	1.27963	1.25064
P23953	Carboxylesterase 1C OS=Mus musculus OX=10090 GN=Ces1c PE=1 SV=4	0	24	1.05655	0.518146
Q8VCT4	Carboxylesterase 1D OS=Mus musculus OX=10090 GN=Ces1d PE=1 SV=1	0.001	22	1.5787	1.12681
Q8R1G2	Carboxymethylenebutenolidase homolog OS=Mus musculus OX=10090 GN=Cmbl PE=1 SV=1	0	35	0.923032	1.29747
Q70KF4	Cardiomyopathy-associated protein 5 OS=Mus musculus OX=10090 GN=Cmya5 PE=1 SV=2	0.001	3	0.727964	0.582028
P47934	Carnitine O-acetyltransferase OS=Mus musculus OX=10090 GN=Crat PE=1 SV=3	0	63	0.789008	0.624469
P52825	Carnitine O-palmitoyltransferase 2, mitochondrial OS=Mus musculus OX=10090 GN=Cpt2 PE=1 SV=2	0	23	1.13635	1.32081
Q80UY1	Carnosine N-methyltransferase OS=Mus musculus OX=10090 GN=Carnmt1 PE=1 SV=1	0.001	14	1.09688	1.50326
D3Z7H8	Cartilage intermediate layer protein 2 OS=Mus musculus OX=10090 GN=Cilp2 PE=1 SV=1	0	14	0.581451	1.59725
O88587	Catechol O-methyltransferase OS=Mus musculus OX=10090 GN=Comt PE=1 SV=2	0.001	3	0.769663	1.57477
P10605	Cathepsin B OS=Mus musculus OX=10090 GN=Ctsb PE=1 SV=2	0.001	9	0.639668	0.786551
O54724	Caveolae-associated protein 1 OS=Mus musculus OX=10090 GN=Cavin1 PE=1 SV=1	0	52	0.83955	1.09145
Q63918	Caveolae-associated protein 2 OS=Mus musculus OX=10090 GN=Cavin2 PE=1 SV=3	0.002	4	1.12869	0.692658
A2AMM0	Caveolae-associated protein 4 OS=Mus musculus OX=10090 GN=Cavin4 PE=1 SV=1	0	17	1.16535	1.12327
P49817	Caveolin-1 OS=Mus musculus OX=10090 GN=Cav1 PE=1 SV=1	0.001	10	0.872832	0.916818
P35762	CD81 antigen OS=Mus musculus OX=10090 GN=Cd81 PE=1 SV=2	0.01	1	#DIV/0!	1.32104
Q91WS0	CDGSH iron-sulfur domain-containing protein 1 OS=Mus musculus OX=10090 GN=Cisd1 PE=1 SV=1	0	30	0.69901	1.16543
B4DUL3	cDNA FLJ53661, highly similar to Mus musculus LIM domain binding 3 (Ldb3), transcript variant 6, mRNA OS=Homo sapiens OX=9606 PE=2 SV=1	0	156	1.33185	1.60517
A0A0U1RQ57	CDP-diacylglycerol--inositol 3-phosphatidyltransferase OS=Mus musculus OX=10090 GN=Cdipt PE=1 SV=1	0.004	1	1.4156	#DIV/0!
G3UZM4	Cell adhesion molecule 2 (Fragment) OS=Mus musculus OX=10090 GN=Cadm2 PE=1 SV=1	0.047	1	1.72971	0.415093
P60766	Cell division control protein 42 homolog OS=Mus musculus OX=10090 GN=Cdc42 PE=1 SV=2	0.001	4	1.97719	2.07845
Q8CH18	Cell division cycle and apoptosis regulator protein 1 OS=Mus musculus OX=10090 GN=Ccar1 PE=1 SV=1	0.017	1	2.06101	0.223981
P53996	Cellular nucleic acid-binding protein OS=Mus musculus OX=10090 GN=Cnbp PE=1 SV=2	0.002	1	1.26485	0.4298
Q9CXS4	Centromere protein V OS=Mus musculus OX=10090 GN=Cenpv PE=1 SV=2	0.004	1	1.31545	0.733693
A0A0K2UNE8	Centrosomal protein 290 [Mus musculus] (Fragment) OS=Lepeophtheirus salmonis OX=72036 GN=Cep290 PE=4 SV=1	0.087	1	1.41558	1.00276
J3JS86	Centrosomal protein of 112 kDa OS=Mus musculus OX=10090 GN=Cep112 PE=1 SV=2	0.07	2	0.975803	#DIV/0!
E9PZD8	Ceruloplasmin OS=Mus musculus OX=10090 GN=Cp PE=1 SV=1	0.003	2	1.53574	0.436242
Q3TI05	Chaperonin containing Tcp1, subunit 6a (Zeta) OS=Mus musculus OX=10090 GN=Cct6a PE=2 SV=1	0.001	7	1.30533	0.456014
Q542X7	Chaperonin subunit 2 (Beta), isoform CRA_a OS=Mus musculus OX=10090 GN=Cct2 PE=1 SV=1	0.001	6	0.807173	0.735216
Q3TIP8	Chloride intracellular channel protein OS=Mus musculus OX=10090 GN=Clic1 PE=2 SV=1	0.004	2	0.842122	0.66511
Q8BY89	Choline transporter-like protein 2 OS=Mus musculus OX=10090 GN=Slc44a2 PE=1 SV=2	0.004	7	1.55885	1.10965
Q05A24	Cholinergic receptor, nicotinic, alpha polypeptide 1 (Muscle) OS=Mus musculus OX=10090 GN=Chrna1 PE=2 SV=1	0.075	1	#DIV/0!	#DIV/0!
P83917	Chromobox protein homolog 1 OS=Mus musculus OX=10090 GN=Cbx1 PE=1 SV=1	0.003	2	1.24185	1.37022
P05208	Chymotrypsin-like elastase family member 2A OS=Mus musculus OX=10090 GN=Cela2a PE=1 SV=1	0.049	1	0.751809	0.305259
B3DFI8	Cisd3 protein (Fragment) OS=Mus musculus OX=10090 GN=Cisd3 PE=2 SV=1	0.083	1	2.43234	#DIV/0!
Q8R4N0	Citramalyl-CoA lyase, mitochondrial OS=Mus musculus OX=10090 GN=Clybl PE=1 SV=2	0.004	2	3.41834	1.9934
Q9CZU6	Citrate synthase, mitochondrial OS=Mus musculus OX=10090 GN=Cs PE=1 SV=1	0	166	1.26677	1.2118
K3W4S4	C-Jun-amino-terminal kinase-interacting protein 3 OS=Mus musculus OX=10090 GN=Mapk8ip3 PE=1 SV=1	0.072	1	#DIV/0!	#DIV/0!
Q6IRU5	Clathrin light chain B OS=Mus musculus OX=10090 GN=Cltb PE=1 SV=1	0.006	3	0.401742	0.780353
F8WHL2	Coatomer subunit alpha OS=Mus musculus OX=10090 GN=Copa PE=1 SV=1	0.071	2	2.15477	1.6247
E9Q3H6	Coenzyme Q10A OS=Mus musculus OX=10090 GN=Coq10a PE=1 SV=1	0	10	0.602127	0.4364
Q544Y7	Cofilin 1, non-muscle OS=Mus musculus OX=10090 GN=Cfl1 PE=2 SV=1	0	37	0.940325	0.782385
P45591	Cofilin-2 OS=Mus musculus OX=10090 GN=Cfl2 PE=1 SV=1	0	64	0.90107	1.14958
A0A1W2P6T8	Coiled-coil domain-containing 162 OS=Mus musculus OX=10090 GN=Ccdc162 PE=1 SV=1	0.017	1	7.28287	2.29816
Q9D024	Coiled-coil domain-containing protein 47 OS=Mus musculus OX=10090 GN=Ccdc47 PE=1 SV=2	0.034	1	0.704608	0.566041
P11087	Collagen alpha-1(I) chain OS=Mus musculus OX=10090 GN=Col1a1 PE=1 SV=4	0	94	0.229059	1.18938
P28481	Collagen alpha-1(II) chain OS=Mus musculus OX=10090 GN=Col2a1 PE=1 SV=2	0.001	5	#DIV/0!	0.508244
P02463	Collagen alpha-1(IV) chain OS=Mus musculus OX=10090 GN=Col4a1 PE=1 SV=4	0.001	5	2.24858	0.62488
Q04857	Collagen alpha-1(VI) chain OS=Mus musculus OX=10090 GN=Col6a1 PE=1 SV=1	0	129	1.26846	1.38651
Q60847	Collagen alpha-1(XII) chain OS=Mus musculus OX=10090 GN=Col12a1 PE=2 SV=3	0	73	0.318768	0.647593
K3W4R4	Collagen alpha-1(XIV) chain OS=Mus musculus OX=10090 GN=Col14a1 PE=1 SV=1	0.004	2	1.16334	1.35993
O35206	Collagen alpha-1(XV) chain OS=Mus musculus OX=10090 GN=Col15a1 PE=1 SV=2	0	28	1.1462	0.834224
Q01149	Collagen alpha-2(I) chain OS=Mus musculus OX=10090 GN=Col1a2 PE=1 SV=2	0	57	0.11449	0.544033
Q3U962	Collagen alpha-2(V) chain OS=Mus musculus OX=10090 GN=Col5a2 PE=1 SV=1	0.005	3	0.859965	0.809794
Q02788	Collagen alpha-2(VI) chain OS=Mus musculus OX=10090 GN=Col6a2 PE=1 SV=3	0	70	0.995264	1.4181
E9Q6A6	Collagen alpha-6(VI) chain OS=Mus musculus OX=10090 GN=Col6a6 PE=1 SV=2	0.001	4	3.42165	0.564389
B2RQQ8	Collagen, type IV, alpha 2 OS=Mus musculus OX=10090 GN=Col4a2 PE=1 SV=1	0	29	1.25196	1.08426
E9PWQ3	Collagen, type VI, alpha 3 OS=Mus musculus OX=10090 GN=Col6a3 PE=1 SV=2	0	458	1.07063	1.10769
P01027	Complement C3 OS=Mus musculus OX=10090 GN=C3 PE=1 SV=3	0	67	1.49299	1.04756
Q8R5L1	Complement component 1 Q subcomponent-binding protein, mitochondrial OS=Mus musculus OX=10090 GN=C1qbp PE=1 SV=1	0.002	4	1.15583	1.00306
B2RWX2	Complement component 4B (Childo blood group) OS=Mus musculus OX=10090 GN=C4b PE=2 SV=1	0.004	1	#DIV/0!	#DIV/0!
E9Q8I0	Complement factor H OS=Mus musculus OX=10090 GN=Cfh PE=1 SV=1	0.003	7	1.05373	0.799744
Q14AI7	COP9 (Constitutive photomorphogenic) homolog, subunit 4 (Arabidopsis thaliana) OS=Mus musculus OX=10090 GN=Cops4 PE=1 SV=1	0.001	5	7.98045	2.12767
Q3UIT2	COP9 (Constitutive photomorphogenic) homolog, subunit 6 (Arabidopsis thaliana), isoform CRA_b OS=Mus musculus OX=10090 GN=Cops6 PE=1 SV=1	0.002	9	0.864785	0.783325
G3UXW9	COP9 signalosome complex subunit 1 OS=Mus musculus OX=10090 GN=Gps1 PE=1 SV=1	0.001	2	2.2536	#DIV/0!
Q9CZ04	COP9 signalosome complex subunit 7a OS=Mus musculus OX=10090 GN=Cops7a PE=1 SV=2	0.001	4	1.39517	0.896731
Q8VBV7	COP9 signalosome complex subunit 8 OS=Mus musculus OX=10090 GN=Cops8 PE=1 SV=1	0.073	2	0.865252	0.272159
Q8JZW4	Copine-5 OS=Mus musculus OX=10090 GN=Cpne5 PE=1 SV=1	0.006	3	2.773	0.892251
O08997	Copper transport protein ATOX1 OS=Mus musculus OX=10090 GN=Atox1 PE=1 SV=1	0.001	7	0.490743	1.71474
B2RWU4	Cordon-bleu OS=Mus musculus OX=10090 GN=Cobl PE=2 SV=1	0.003	2	#DIV/0!	#DIV/0!
Q9QZQ8	Core histone macro-H2A.1 OS=Mus musculus OX=10090 GN=H2afy PE=1 SV=3	0.001	8	0.872413	0.607689
Q3T9L1	Coronin OS=Mus musculus OX=10090 GN=Coro1a PE=2 SV=1	0.017	1	2.67247	#DIV/0!
Q04447	Creatine kinase B-type OS=Mus musculus OX=10090 GN=Ckb PE=1 SV=1	0.001	13	0.389993	0.520442
P07310	Creatine kinase M-type OS=Mus musculus OX=10090 GN=Ckm PE=1 SV=1	0	1632	0.723236	0.879307
Q6P8J7	Creatine kinase S-type, mitochondrial OS=Mus musculus OX=10090 GN=Ckmt2 PE=1 SV=1	0	323	0.749712	1.03245
G3X914	Cullin-5 OS=Mus musculus OX=10090 GN=Cul5 PE=1 SV=1	0.001	3	0.435615	0.299989
Q62426	Cystatin-B OS=Mus musculus OX=10090 GN=Cstb PE=1 SV=1	0.003	3	0.661479	1.00326
Q9DB77	Cytochrome b-c1 complex subunit 2, mitochondrial OS=Mus musculus OX=10090 GN=Uqcrc2 PE=1 SV=1	0	149	0.770372	1.37695
P99028	Cytochrome b-c1 complex subunit 6, mitochondrial OS=Mus musculus OX=10090 GN=Uqcrh PE=1 SV=2	0	11	1.43569	1.19105
Q9CQB4	Cytochrome b-c1 complex subunit 7 OS=Mus musculus OX=10090 GN=Uqcrb PE=1 SV=1	0	44	0.767574	0.801112
Q9CQ69	Cytochrome b-c1 complex subunit 8 OS=Mus musculus OX=10090 GN=Uqcrq PE=1 SV=3	0	28	1.33913	0.603074
Q8R1I1	Cytochrome b-c1 complex subunit 9 OS=Mus musculus OX=10090 GN=Uqcr10 PE=1 SV=1	0	21	0.356248	0.679296
Q9CR68	Cytochrome b-c1 complex subunit Rieske, mitochondrial OS=Mus musculus OX=10090 GN=Uqcrfs1 PE=1 SV=1	0	61	0.738345	0.952068
A0A023J612	Cytochrome c oxidase subunit 1 OS=Mus musculus castaneus OX=10091 GN=COX1 PE=3 SV=1	0	14	0.481585	1.9805
A0A023J6F3	Cytochrome c oxidase subunit 2 OS=Mus musculus musculus OX=39442 GN=COX2 PE=3 SV=1	0	66	0.785735	0.697942
P19783	Cytochrome c oxidase subunit 4 isoform 1, mitochondrial OS=Mus musculus OX=10090 GN=Cox4i1 PE=1 SV=2	0	92	0.823033	0.936895
P12787	Cytochrome c oxidase subunit 5A, mitochondrial OS=Mus musculus OX=10090 GN=Cox5a PE=1 SV=2	0	74	1.0293	1.04039
Q9D881	Cytochrome c oxidase subunit 5B, mitochondrial OS=Mus musculus OX=10090 GN=Gm11273 PE=1 SV=1	0	57	0.780948	1.44307
P43023	Cytochrome c oxidase subunit 6A2, mitochondrial OS=Mus musculus OX=10090 GN=Cox6a2 PE=1 SV=2	0.001	25	0.661353	0.688586
P56391	Cytochrome c oxidase subunit 6B1 OS=Mus musculus OX=10090 GN=Cox6b1 PE=1 SV=2	0	72	1.06356	0.823737
Q9CPQ1	Cytochrome c oxidase subunit 6C OS=Mus musculus OX=10090 GN=Cox6c PE=1 SV=3	0	36	1.11506	0.986899
A0A140LIU4	Cytochrome c oxidase subunit 7A1, mitochondrial OS=Mus musculus OX=10090 GN=Cox7a1 PE=1 SV=1	0.001	14	0.645689	0.804907
P48771	Cytochrome c oxidase subunit 7A2, mitochondrial OS=Mus musculus OX=10090 GN=Cox7a2 PE=1 SV=2	0.001	15	0.591629	0.838948
E9PZS8	Cytochrome c oxidase subunit 7A-related protein, mitochondrial OS=Mus musculus OX=10090 GN=Cox7a2l PE=1 SV=1	0.001	6	0.263395	0.285034
P17665	Cytochrome c oxidase subunit 7C, mitochondrial OS=Mus musculus OX=10090 GN=Cox7c PE=1 SV=1	0.009	3	0.0996956	1.93052
Q62425	Cytochrome c oxidase subunit NDUFA4 OS=Mus musculus OX=10090 GN=Ndufa4 PE=1 SV=2	0	38	0.888463	0.741599
P62897	Cytochrome c, somatic OS=Mus musculus OX=10090 GN=Cycs PE=1 SV=2	0	100	0.634211	1.10498
Q9D0M3	Cytochrome c1, heme protein, mitochondrial OS=Mus musculus OX=10090 GN=Cyc1 PE=1 SV=1	0	70	0.854379	0.744009
Q8VDC3	Cytoplasmic aconitase OS=Mus musculus OX=10090 GN=aco1 PE=3 SV=1	0.001	2	1.27605	0.721286
Q9JHU4	Cytoplasmic dynein 1 heavy chain 1 OS=Mus musculus OX=10090 GN=Dync1h1 PE=1 SV=2	0	32	2.9189	0.882847
Q8R1Q8	Cytoplasmic dynein 1 light intermediate chain 1 OS=Mus musculus OX=10090 GN=Dync1li1 PE=1 SV=1	0.006	1	#DIV/0!	1.03388
Q9CPY7	Cytosol aminopeptidase OS=Mus musculus OX=10090 GN=Lap3 PE=1 SV=3	0	20	1.19724	0.6756
Q9D020	Cytosolic 5'-nucleotidase 3A OS=Mus musculus OX=10090 GN=Nt5c3a PE=1 SV=4	0.001	7	0.652062	1.13859
Q3UNI8	D-dopachrome tautomerase OS=Mus musculus OX=10090 GN=Ddt PE=1 SV=1	0.001	6	0.806384	0.645734
Q8VDK1	Deaminated glutathione amidase OS=Mus musculus OX=10090 GN=Nit1 PE=1 SV=2	0.005	2	0.826102	0.480662
Q3UKR1	Decorin OS=Mus musculus OX=10090 GN=Dcn PE=1 SV=1	0	71	0.833458	1.05902
Q99LB2	Dehydrogenase/reductase SDR family member 4 OS=Mus musculus OX=10090 GN=Dhrs4 PE=1 SV=3	0.001	3	0.47388	1.51683
Q8CHS7	Dehydrogenase/reductase SDR family member 7C OS=Mus musculus OX=10090 GN=Dhrs7c PE=1 SV=3	0	82	1.23551	0.786347
O35459	Delta(3,5)-Delta(2,4)-dienoyl-CoA isomerase, mitochondrial OS=Mus musculus OX=10090 GN=Ech1 PE=1 SV=1	0.001	5	1.02138	1.34218
Q8CHT0	Delta-1-pyrroline-5-carboxylate dehydrogenase, mitochondrial OS=Mus musculus OX=10090 GN=Aldh4a1 PE=1 SV=3	0.001	6	0.281852	0.975604
P10518	Delta-aminolevulinic acid dehydratase OS=Mus musculus OX=10090 GN=Alad PE=1 SV=1	0.001	6	0.753541	0.468119
Q60710	Deoxynucleoside triphosphate triphosphohydrolase SAMHD1 OS=Mus musculus OX=10090 GN=Samhd1 PE=1 SV=3	0.022	1	6.49305	2.13581
Q3UGB8	Derlin OS=Mus musculus OX=10090 GN=Derl1 PE=2 SV=1	0.003	1	#DIV/0!	#DIV/0!
Q9QZZ6	Dermatopontin OS=Mus musculus OX=10090 GN=Dpt PE=1 SV=1	0.001	7	2.91364	6.45976
P31001	Desmin OS=Mus musculus OX=10090 GN=Des PE=1 SV=3	0	295	1.1088	0.990667
Q4FK36	Destrin OS=Mus musculus OX=10090 GN=Dstn PE=1 SV=1	0.001	4	0.934119	1.27724
P32233	Developmentally-regulated GTP-binding protein 1 OS=Mus musculus OX=10090 GN=Drg1 PE=1 SV=1	0.035	1	1.81021	0.27941
Q8K0E9	Dhdh protein (Fragment) OS=Mus musculus OX=10090 GN=Dhdh PE=2 SV=1	0.02	5	0.373498	0.866715
O08749	Dihydrolipoyl dehydrogenase, mitochondrial OS=Mus musculus OX=10090 GN=Dld PE=1 SV=2	0	99	0.766689	0.82701
Q8BMF4	Dihydrolipoyllysine-residue acetyltransferase component of pyruvate dehydrogenase complex, mitochondrial OS=Mus musculus OX=10090 GN=Dlat PE=1 SV=2	0	136	0.919992	0.89068
Q9D2G2	Dihydrolipoyllysine-residue succinyltransferase component of 2-oxoglutarate dehydrogenase complex, mitochondrial OS=Mus musculus OX=10090 GN=Dlst PE=1 SV=1	0	52	0.899323	0.927252
Q8BVI4	Dihydropteridine reductase OS=Mus musculus OX=10090 GN=Qdpr PE=1 SV=2	0	25	0.853325	1.04682
O08553	Dihydropyrimidinase-related protein 2 OS=Mus musculus OX=10090 GN=Dpysl2 PE=1 SV=2	0	21	0.761242	0.9271
E9PWE8	Dihydropyrimidinase-related protein 3 OS=Mus musculus OX=10090 GN=Dpysl3 PE=1 SV=1	0.001	4	1.51062	0.495959
Q3U1J4	DNA damage-binding protein 1 OS=Mus musculus OX=10090 GN=Ddb1 PE=1 SV=2	0	16	1.37028	0.808951
Q99M87	DnaJ homolog subfamily A member 3, mitochondrial OS=Mus musculus OX=10090 GN=Dnaja3 PE=1 SV=1	0.022	5	1.61013	1.72619
Q9D832	DnaJ homolog subfamily B member 4 OS=Mus musculus OX=10090 GN=Dnajb4 PE=1 SV=1	0.001	7	1.97078	1.55949
O54734	Dolichyl-diphosphooligosaccharide--protein glycosyltransferase 48 kDa subunit OS=Mus musculus OX=10090 GN=Ddost PE=1 SV=2	0	18	1.66403	0.653246
Q3U900	Dolichyl-diphosphooligosaccharide--protein glycosyltransferase subunit 1 OS=Mus musculus OX=10090 GN=Rpn1 PE=2 SV=1	0	14	1.79958	1.16871
A0A0R4J0D3	Dolichyl-diphosphooligosaccharide--protein glycosyltransferase subunit STT3B OS=Mus musculus OX=10090 GN=Stt3b PE=1 SV=1	0.003	4	1.35889	1.0519
P70236	Dual specificity mitogen-activated protein kinase kinase 6 OS=Mus musculus OX=10090 GN=Map2k6 PE=1 SV=1	0.001	9	1.71571	1.16572
Q8BK84	Dual specificity phosphatase DUPD1 OS=Mus musculus OX=10090 GN=Dupd1 PE=2 SV=1	0.001	2	0.863659	0.511424
Q6NT99	Dual specificity protein phosphatase 23 OS=Mus musculus OX=10090 GN=Dusp23 PE=1 SV=1	0.001	16	1.35659	0.418736
B1AQF4	Dual-specificity protein phosphatase 3 OS=Mus musculus OX=10090 GN=Dusp3 PE=1 SV=1	0	15	1.01737	0.672625
Q3TPZ5	Dynactin 2 OS=Mus musculus OX=10090 GN=Dctn2 PE=1 SV=1	0.004	4	2.13785	1.692
Q8K1M6	Dynamin-1-like protein OS=Mus musculus OX=10090 GN=Dnm1l PE=1 SV=2	0	21	1.24735	1.06672
H7BX01	Dynamin-like 120 kDa protein, mitochondrial OS=Mus musculus OX=10090 GN=Opa1 PE=1 SV=1	0.074	1	1.12874	0.513951
Q9D0M5	Dynein light chain 2, cytoplasmic OS=Mus musculus OX=10090 GN=Dynll2 PE=1 SV=1	0.001	10	1.58044	0.732876
A2AVR9	Dynein light chain roadblock OS=Mus musculus OX=10090 GN=Dynlrb1 PE=1 SV=1	0.012	1	2.38633	1.82204
A0A0N4SV63	Dysferlin OS=Mus musculus OX=10090 GN=Dysf PE=1 SV=1	0	20	0.899654	0.48541
P11531	Dystrophin OS=Mus musculus OX=10090 GN=Dmd PE=1 SV=3	0	57	0.162427	0.153015
P46935	E3 ubiquitin-protein ligase NEDD4 OS=Mus musculus OX=10090 GN=Nedd4 PE=1 SV=3	0.002	2	1.34201	0.874753
E9QAH3	E3 ubiquitin-protein ligase TTC3 OS=Mus musculus OX=10090 GN=Ttc3 PE=4 SV=1	0.088	1	1.18436	1.031
Q05BC3	Echinoderm microtubule-associated protein-like 1 OS=Mus musculus OX=10090 GN=Eml1 PE=1 SV=1	0.001	6	3.41989	4.07069
E9QK48	Echinoderm microtubule-associated protein-like 2 OS=Mus musculus OX=10090 GN=Eml2 PE=1 SV=1	0.069	1	1.37538	1.12144
Q8BH64	EH domain-containing protein 2 OS=Mus musculus OX=10090 GN=Ehd2 PE=1 SV=1	0	61	0.946966	1.17033
Q8K1X5	EH-domain containing 1 (Fragment) OS=Mus musculus OX=10090 GN=Ehd1 PE=2 SV=2	0.002	4	#DIV/0!	#DIV/0!
P70372	ELAV-like protein 1 OS=Mus musculus OX=10090 GN=Elavl1 PE=1 SV=2	0.01	1	2.36515	1.41363
Q99LC5	Electron transfer flavoprotein subunit alpha, mitochondrial OS=Mus musculus OX=10090 GN=Etfa PE=1 SV=2	0	101	0.695581	1.08271
Q9DCW4	Electron transfer flavoprotein subunit beta OS=Mus musculus OX=10090 GN=Etfb PE=1 SV=3	0	116	0.635494	0.72508
Q921G7	Electron transfer flavoprotein-ubiquinone oxidoreductase, mitochondrial OS=Mus musculus OX=10090 GN=Etfdh PE=1 SV=1	0	37	0.768207	1.3317
P10126	Elongation factor 1-alpha 1 OS=Mus musculus OX=10090 GN=Eef1a1 PE=1 SV=3	0	126	1.15863	0.70491
P62631	Elongation factor 1-alpha 2 OS=Mus musculus OX=10090 GN=Eef1a2 PE=1 SV=1	0	261	1.25735	1.06155
O70251	Elongation factor 1-beta OS=Mus musculus OX=10090 GN=Eef1b PE=1 SV=5	0	15	1.36113	0.577526
A0A0R4J1E2	Elongation factor 1-delta OS=Mus musculus OX=10090 GN=Eef1d PE=1 SV=1	0	32	0.802439	0.880665
Q9D8N0	Elongation factor 1-gamma OS=Mus musculus OX=10090 GN=Eef1g PE=1 SV=3	0	66	1.09046	0.901963
P58252	Elongation factor 2 OS=Mus musculus OX=10090 GN=Eef2 PE=1 SV=2	0	244	1.28591	1.18601
A0A1S6GWJ9	Elongation factor Ts, mitochondrial OS=Mus musculus OX=10090 GN=Tsfm PE=2 SV=1	0.001	2	2.53252	1.26831
Q8BFR5	Elongation factor Tu, mitochondrial OS=Mus musculus OX=10090 GN=Tufm PE=1 SV=1	0	61	1.0717	0.788415
P62869	Elongin-B OS=Mus musculus OX=10090 GN=Elob PE=1 SV=1	0.001	12	0.48885	0.279801
A0A087WNT1	Elongin-C OS=Mus musculus OX=10090 GN=Eloc PE=1 SV=1	0.004	2	#DIV/0!	#DIV/0!
Q3UN47	Endonuclease G OS=Mus musculus OX=10090 GN=Endog PE=1 SV=1	0.018	2	0.959543	#DIV/0!
P20029	Endoplasmic reticulum chaperone BiP OS=Mus musculus OX=10090 GN=Hspa5 PE=1 SV=3	0	78	0.900546	0.691074
A0A1W2P7T3	Enhancer of rudimentary homolog OS=Mus musculus OX=10090 GN=Erh PE=1 SV=1	0.048	1	0.401823	0.157757
Q5FW97	Enolase 1, alpha non-neuron OS=Mus musculus OX=10090 GN=EG433182 PE=1 SV=1	0	377	0.905797	1.05097
P42125	Enoyl-CoA delta isomerase 1, mitochondrial OS=Mus musculus OX=10090 GN=Eci1 PE=1 SV=2	0	29	0.914888	1.07012
Q9WUR2	Enoyl-CoA delta isomerase 2, mitochondrial OS=Mus musculus OX=10090 GN=Eci2 PE=1 SV=2	0.001	5	0.56868	0.992516
Q8BH95	Enoyl-CoA hydratase, mitochondrial OS=Mus musculus OX=10090 GN=Echs1 PE=1 SV=1	0	40	1.18547	1.39009
A0A1S5YGR5	Envelope glycoprotein B OS=Murid herpesvirus 1 OX=10366 GN=M55 PE=3 SV=1	0.074	1	0.386443	#DIV/0!
A0A2Z4EZ87	Envelope glycoprotein B OS=Murid herpesvirus 1 OX=10366 GN=M55 PE=3 SV=1	0.088	1	#DIV/0!	1.41225
Q8BFZ9	Erlin-2 OS=Mus musculus OX=10090 GN=Erlin2 PE=1 SV=1	0.005	1	2.91347	1.2196
P10630	Eukaryotic initiation factor 4A-II OS=Mus musculus OX=10090 GN=Eif4a2 PE=1 SV=2	0	74	1.21402	0.72894
Q6ZWX6	Eukaryotic translation initiation factor 2 subunit 1 OS=Mus musculus OX=10090 GN=Eif2s1 PE=1 SV=3	0.001	8	1.84604	0.815864
P23116	Eukaryotic translation initiation factor 3 subunit A OS=Mus musculus OX=10090 GN=Eif3a PE=1 SV=5	0.001	5	3.00611	1.23395
Q8R1B4	Eukaryotic translation initiation factor 3 subunit C OS=Mus musculus OX=10090 GN=Eif3c PE=1 SV=1	0.003	3	0.895231	0.704469
Q66JS6	Eukaryotic translation initiation factor 3 subunit J-B OS=Mus musculus OX=10090 GN=Eif3j2 PE=1 SV=1	0.001	10	0.471813	0.375469
Q8QZY1	Eukaryotic translation initiation factor 3 subunit L OS=Mus musculus OX=10090 GN=Eif3l PE=1 SV=1	0.048	1	0.590447	0.335958
Q6NZJ6	Eukaryotic translation initiation factor 4 gamma 1 OS=Mus musculus OX=10090 GN=Eif4g1 PE=1 SV=1	0.001	10	1.08402	0.794448
A0JNY7	Eukaryotic translation initiation factor 4, gamma 2 OS=Mus musculus OX=10090 GN=Eif4g2 PE=2 SV=1	0.028	1	4.4561	1.03887
P63242	Eukaryotic translation initiation factor 5A-1 OS=Mus musculus OX=10090 GN=Eif5a PE=1 SV=2	0	46	0.926726	0.995547
Q9ERK4	Exportin-2 OS=Mus musculus OX=10090 GN=Cse1l PE=1 SV=1	0.001	5	0.897799	0.730864
Q3U7R1	Extended synaptotagmin-1 OS=Mus musculus OX=10090 GN=Esyt1 PE=1 SV=2	0.003	1	0.780216	0.808315
P47757	F-actin-capping protein subunit beta OS=Mus musculus OX=10090 GN=Capzb PE=1 SV=3	0	56	1.24093	1.26814
Q91V79	Fat storage-inducing transmembrane protein 1 OS=Mus musculus OX=10090 GN=Fitm1 PE=1 SV=1	0	24	2.25098	1.82826
Q497I3	Fatty acid binding protein 5, epidermal OS=Mus musculus OX=10090 GN=Fabp5 PE=1 SV=1	0.001	8	1.77716	3.09035
P19096	Fatty acid synthase OS=Mus musculus OX=10090 GN=Fasn PE=1 SV=2	0	184	0.805399	3.7912
P04117	Fatty acid-binding protein, adipocyte OS=Mus musculus OX=10090 GN=Fabp4 PE=1 SV=3	0	59	0.694104	1.64248
P11404	Fatty acid-binding protein, heart OS=Mus musculus OX=10090 GN=Fabp3 PE=1 SV=5	0	55	0.563991	2.3636
E9Q0B5	Fc fragment of IgG-binding protein OS=Mus musculus OX=10090 GN=Fcgbp PE=1 SV=1	0.017	6	3.41972	2.3538
P09528	Ferritin heavy chain OS=Mus musculus OX=10090 GN=Fth1 PE=1 SV=2	0.003	10	0.846044	1.31784
P29391	Ferritin light chain 1 OS=Mus musculus OX=10090 GN=Ftl1 PE=1 SV=2	0.001	7	1.1495	6.58478
Q544X6	Ferrochelatase OS=Mus musculus OX=10090 GN=Fech PE=1 SV=1	0.004	2	0.829452	#DIV/0!
Q61554	Fibrillin-1 OS=Mus musculus OX=10090 GN=Fbn1 PE=1 SV=2	0	125	2.0735	1.17362
E9PV24	Fibrinogen alpha chain OS=Mus musculus OX=10090 GN=Fga PE=1 SV=1	0	22	0.931624	1.09421
Q3UER8	Fibrinogen gamma chain OS=Mus musculus OX=10090 GN=Fgg PE=1 SV=1	0	29	1.53291	1.01468
Q3TGR2	Fibrinogen, B beta polypeptide, isoform CRA_a OS=Mus musculus OX=10090 GN=Fgb PE=1 SV=1	0	23	0.719169	0.875284
Q543D2	Fibromodulin OS=Mus musculus OX=10090 GN=Fmod PE=2 SV=1	0	65	0.199044	0.769785
P11276	Fibronectin OS=Mus musculus OX=10090 GN=Fn1 PE=1 SV=4	0	14	2.63779	1.50311
A0A1Y7VJW9	Fibulin-5 OS=Mus musculus OX=10090 GN=Fbln5 PE=1 SV=1	0.007	1	1.33571	0.650448
Q8BTM8	Filamin-A OS=Mus musculus OX=10090 GN=Flna PE=1 SV=5	0	29	1.54379	0.543951
Q8VHX6	Filamin-C OS=Mus musculus OX=10090 GN=Flnc PE=1 SV=3	0	428	0.975031	0.75783
A2AEX6	Four and a half LIM domains protein 1 OS=Mus musculus OX=10090 GN=Fhl1 PE=1 SV=1	0	109	0.238758	0.897461
Q9R059	Four and a half LIM domains protein 3 OS=Mus musculus OX=10090 GN=Fhl3 PE=1 SV=2	0	19	0.80384	1.56786
Q61584	Fragile X mental retardation syndrome-related protein 1 OS=Mus musculus OX=10090 GN=Fxr1 PE=1 SV=2	0.001	8	1.06478	0.545233
Q3TV21	Frataxin OS=Mus musculus OX=10090 GN=Fxn PE=1 SV=1	0.004	5	0.767624	0.642333
Q9ER35	Fructosamine-3-kinase OS=Mus musculus OX=10090 GN=Fn3k PE=1 SV=1	0.024	2	1.26773	0.619759
A6ZI44	Fructose-bisphosphate aldolase OS=Mus musculus OX=10090 GN=Aldoa PE=1 SV=1	0	997	0.758985	0.970892
P97807	Fumarate hydratase, mitochondrial OS=Mus musculus OX=10090 GN=Fh PE=1 SV=3	0	137	0.821639	0.772392
Q4V9Z9	G protein-coupled receptor kinase OS=Mus musculus OX=10090 GN=Grk1 PE=2 SV=1	0.019	1	1.06794	#DIV/0!
P16045	Galectin-1 OS=Mus musculus OX=10090 GN=Lgals1 PE=1 SV=3	0	46	1.24683	1.58368
Q5F2I8	Gamma heavy chain variable region (Fragment) OS=Mus musculus OX=10090 GN=IgG1 TS1 VH PE=2 SV=1	0.004	2	0.39183	0.91471
Q9EQ83	Gamma sarcoglycan OS=Mus musculus OX=10090 GN=Sgcg PE=1 SV=1	0.004	2	0.664784	0.669311
P13020	Gelsolin OS=Mus musculus OX=10090 GN=Gsn PE=1 SV=3	0.001	6	0.753024	1.58088
P06745	Glucose-6-phosphate isomerase OS=Mus musculus OX=10090 GN=Gpi PE=1 SV=4	0	311	0.997088	0.929765
P26443	Glutamate dehydrogenase 1, mitochondrial OS=Mus musculus OX=10090 GN=Glud1 PE=1 SV=1	0	19	0.851314	0.965626
Q9D172	Glutamine amidotransferase-like class 1 domain-containing protein 3A, mitochondrial OS=Mus musculus OX=10090 GN=Gatd3a PE=1 SV=1	0	48	0.753527	0.781655
P15105	Glutamine synthetase OS=Mus musculus OX=10090 GN=Glul PE=1 SV=6	0.001	8	1.3588	2.35913
Q3U6L3	Glutaredoxin, isoform CRA_a OS=Mus musculus OX=10090 GN=Glrx PE=1 SV=1	0.001	6	2.01505	0.782128
A0A1B0GS58	Glutaredoxin-3 OS=Mus musculus OX=10090 GN=Glrx3 PE=1 SV=1	0	13	1.46629	1.59396
P46412	Glutathione peroxidase 3 OS=Mus musculus OX=10090 GN=Gpx3 PE=1 SV=2	0.001	13	1.22088	0.851321
Q76LV0	Glutathione peroxidase OS=Mus musculus OX=10090 GN=Gpx4 PE=1 SV=2	0.003	8	2.07385	0.982907
Q7M0F4	Glutathione S-transferase (Fragments) OS=Mus musculus OX=10090 PE=3 SV=1	0.001	20	0.95061	0.678954
P24472	Glutathione S-transferase A4 OS=Mus musculus OX=10090 GN=Gsta4 PE=1 SV=3	0.003	5	1.31567	1.59526
P10649	Glutathione S-transferase Mu 1 OS=Mus musculus OX=10090 GN=Gstm1 PE=1 SV=2	0	73	0.861085	0.752422
P15626	Glutathione S-transferase Mu 2 OS=Mus musculus OX=10090 GN=Gstm2 PE=1 SV=2	0	63	1.12479	0.686441
P48774	Glutathione S-transferase Mu 5 OS=Mus musculus OX=10090 GN=Gstm5 PE=1 SV=1	0	25	0.49351	1.49593
P19157	Glutathione S-transferase P 1 OS=Mus musculus OX=10090 GN=Gstp1 PE=1 SV=2	0	62	1.12612	0.987729
S4R1W8	Glyceraldehyde-3-phosphate dehydrogenase (Fragment) OS=Mus musculus OX=10090 GN=Gapdh PE=1 SV=1	0	56	0.0982663	1.45267
A0A0A0MQF6	Glyceraldehyde-3-phosphate dehydrogenase OS=Mus musculus OX=10090 GN=Gapdh PE=1 SV=1	0	917	0.943793	0.968157
P13707	Glycerol-3-phosphate dehydrogenase [NAD(+)], cytoplasmic OS=Mus musculus OX=10090 GN=Gpd1 PE=1 SV=3	0	192	0.788688	1.16703
Q3ULJ0	Glycerol-3-phosphate dehydrogenase 1-like protein OS=Mus musculus OX=10090 GN=Gpd1l PE=1 SV=2	0.001	10	1.19607	1.82457
A2AQR0	Glycerol-3-phosphate dehydrogenase OS=Mus musculus OX=10090 GN=Gpd2 PE=1 SV=1	0	103	1.89215	1.30062
Q8CHP8	Glycerol-3-phosphate phosphatase OS=Mus musculus OX=10090 GN=Pgp PE=1 SV=1	0	23	1.10936	0.984894
Q8C0L9	Glycerophosphocholine phosphodiesterase GPCPD1 OS=Mus musculus OX=10090 GN=Gpcpd1 PE=1 SV=1	0.033	1	2.1969	1.39207
Q9CZD3	Glycine--tRNA ligase OS=Mus musculus OX=10090 GN=Gars PE=1 SV=1	0	4	1.52038	0.905147
Q9Z1E4	Glycogen [starch] synthase, muscle OS=Mus musculus OX=10090 GN=Gys1 PE=1 SV=2	0	141	0.919436	0.799543
Q9WUB3	Glycogen phosphorylase, muscle form OS=Mus musculus OX=10090 GN=Pygm PE=1 SV=3	0	1294	0.810518	0.936605
K3W4S6	Glycogenin OS=Mus musculus OX=10090 GN=Gyg PE=1 SV=1	0	48	1.46394	1.26608
Q7TNZ4	Glycosylphosphatidylinositol-specific phospholipase D OS=Mus musculus OX=10090 GN=Gpld1 PE=2 SV=1	0.06	1	0.552372	0.800606
Q9CPV4	Glyoxalase domain-containing protein 4 OS=Mus musculus OX=10090 GN=Glod4 PE=1 SV=1	0.004	4	0.681591	0.923894
Q91Z53	Glyoxylate reductase/hydroxypyruvate reductase OS=Mus musculus OX=10090 GN=Grhpr PE=1 SV=1	0	20	1.44744	1.36953
Q9DCZ1	GMP reductase 1 OS=Mus musculus OX=10090 GN=Gmpr PE=1 SV=1	0	20	0.558458	0.712364
Q3UTB8	GrpE protein homolog OS=Mus musculus OX=10090 GN=Grpel1 PE=2 SV=1	0.024	2	1.83225	0.365579
P62827	GTP-binding nuclear protein Ran OS=Mus musculus OX=10090 GN=Ran PE=1 SV=3	0	30	0.606618	0.791191
Q9CQC9	GTP-binding protein SAR1b OS=Mus musculus OX=10090 GN=Sar1b PE=1 SV=1	0	41	1.46879	1.45062
O35969	Guanidinoacetate N-methyltransferase OS=Mus musculus OX=10090 GN=Gamt PE=1 SV=1	0.06	2	0.431572	0.1111
E9QKR0	Guanine nucleotide-binding protein G(I)/G(S)/G(T) subunit beta-2 OS=Mus musculus OX=10090 GN=Gnb2 PE=1 SV=1	0.001	11	0.824254	0.915924
Q6R0H7	Guanine nucleotide-binding protein G(s) subunit alpha isoforms XLas OS=Mus musculus OX=10090 GN=Gnas PE=1 SV=1	0.001	10	0.690472	0.567366
Q9Z0E6	Guanylate-binding protein 2 OS=Mus musculus OX=10090 GN=Gbp2 PE=1 SV=1	0.006	1	#DIV/0!	#DIV/0!
Q6YJU2	GUGU alpha OS=Mus musculus OX=10090 GN=Fetub PE=2 SV=1	0.004	4	2.37244	0.768161
P01899	H-2 class I histocompatibility antigen, D-B alpha chain OS=Mus musculus OX=10090 GN=H2-D1 PE=1 SV=2	0.002	6	3.60495	0.999615
P14427	H-2 class I histocompatibility antigen, D-P alpha chain OS=Mus musculus OX=10090 GN=H2-D1 PE=1 SV=1	0.005	2	3.0031	#DIV/0!
P01901	H-2 class I histocompatibility antigen, K-B alpha chain OS=Mus musculus OX=10090 GN=H2-K1 PE=1 SV=1	0.001	6	8.82957	2.25372
O35641	H-2K(D) antigen OS=Mus musculus OX=10090 GN=mCG_129835 PE=3 SV=1	0.002	2	2.81548	0.393207
Q3UGR5	Haloacid dehalogenase-like hydrolase domain-containing protein 2 OS=Mus musculus OX=10090 GN=Hdhd2 PE=1 SV=2	0.001	12	0.7574	0.615768
Q61646	Haptoglobin OS=Mus musculus OX=10090 GN=Hp PE=1 SV=1	0	12	1.80256	1.7434
P63017	Heat shock cognate 71 kDa protein OS=Mus musculus OX=10090 GN=Hspa8 PE=1 SV=1	0	290	0.965538	0.870833
Q4KL76	Heat shock protein 1 (Chaperonin 10) OS=Mus musculus OX=10090 GN=Hspe1 PE=1 SV=1	0	27	0.848889	1.04141
Q71LX8	Heat shock protein 84b OS=Mus musculus OX=10090 GN=Hsp90ab1 PE=1 SV=1	0	230	0.55788	0.495584
Q3UAD6	Heat shock protein 90kDa beta (Grp94), member 1 OS=Mus musculus OX=10090 GN=Hsp90b1 PE=1 SV=1	0	26	1.40825	1.05662
P14602	Heat shock protein beta-1 OS=Mus musculus OX=10090 GN=Hspb1 PE=1 SV=3	0	55	1.25962	1.01364
Q99PR8	Heat shock protein beta-2 OS=Mus musculus OX=10090 GN=Hspb2 PE=1 SV=2	0	35	0.821416	0.669182
Q9QZ57	Heat shock protein beta-3 OS=Mus musculus OX=10090 GN=Hspb3 PE=2 SV=1	0.002	2	0.643735	0.302479
Q5EBG6	Heat shock protein beta-6 OS=Mus musculus OX=10090 GN=Hspb6 PE=1 SV=1	0	34	0.378704	0.649224
P35385	Heat shock protein beta-7 OS=Mus musculus OX=10090 GN=Hspb7 PE=1 SV=3	0.004	1	#DIV/0!	#DIV/0!
Q9JK92	Heat shock protein beta-8 OS=Mus musculus OX=10090 GN=Hspb8 PE=1 SV=1	0.001	4	2.51252	1.06068
P07901	Heat shock protein HSP 90-alpha OS=Mus musculus OX=10090 GN=Hsp90aa1 PE=1 SV=4	0	80	0.520945	0.510312
Q91X72	Hemopexin OS=Mus musculus OX=10090 GN=Hpx PE=1 SV=2	0	101	1.2827	2.04131
Q60668	Heterogeneous nuclear ribonucleoprotein D0 OS=Mus musculus OX=10090 GN=Hnrnpd PE=1 SV=2	0.001	10	1.14678	0.823602
Q8C2Q7	Heterogeneous nuclear ribonucleoprotein H OS=Mus musculus OX=10090 GN=Hnrnph1 PE=1 SV=1	0	14	1.32302	0.97374
G5E924	Heterogeneous nuclear ribonucleoprotein L (Fragment) OS=Mus musculus OX=10090 GN=Hnrnpl PE=1 SV=1	0.084	1	1.67638	#DIV/0!
Q7TMK9	Heterogeneous nuclear ribonucleoprotein Q OS=Mus musculus OX=10090 GN=Syncrip PE=1 SV=2	0.001	9	1.33995	0.726608
O88569	Heterogeneous nuclear ribonucleoproteins A2/B1 OS=Mus musculus OX=10090 GN=Hnrnpa2b1 PE=1 SV=2	0	19	1.28114	1.16058
O08528	Hexokinase-2 OS=Mus musculus OX=10090 GN=Hk2 PE=1 SV=1	0	82	0.862061	1.14983
G5E8J6	Histidine rich calcium binding protein, isoform CRA_a OS=Mus musculus OX=10090 GN=Hrc PE=1 SV=1	0.001	4	#DIV/0!	#DIV/0!
Q5M9J2	Histidine triad nucleotide binding protein 2 OS=Mus musculus OX=10090 GN=Hint2 PE=1 SV=1	0.002	2	1.25146	2.1459
P70349	Histidine triad nucleotide-binding protein 1 OS=Mus musculus OX=10090 GN=Hint1 PE=1 SV=3	0	45	0.651766	0.896411
P10922	Histone H1.0 OS=Mus musculus OX=10090 GN=H1f0 PE=2 SV=4	0.001	12	0.72398	1.18913
P43277	Histone H1.3 OS=Mus musculus OX=10090 GN=Hist1h1d PE=1 SV=2	0	28	0.506111	1.4559
P43274	Histone H1.4 OS=Mus musculus OX=10090 GN=Hist1h1e PE=1 SV=2	0	32	0.325422	1.08815
P43276	Histone H1.5 OS=Mus musculus OX=10090 GN=Hist1h1b PE=1 SV=2	0.01	1	0.174781	0.572883
Q64426	Histone H2A (Fragment) OS=Mus musculus domesticus OX=10092 GN=H2A PE=2 SV=1	0	64	1.89506	1.7939
B2RVP5	Histone H2A OS=Mus musculus OX=10090 GN=H2afv PE=2 SV=1	0	27	1.00217	0.356128
A2AB79	Histone H2A OS=Mus musculus OX=10090 GN=Hist3h2a PE=2 SV=1	0	58	0.868677	0.107301
Q64522	Histone H2A type 2-B OS=Mus musculus OX=10090 GN=Hist2h2ab PE=1 SV=3	0	33	1.5116	0.665534
Q921L4	Histone H2B OS=Mus musculus OX=10090 GN=LOC665622 PE=2 SV=1	0	63	1.63962	0.815154
P68433	Histone H3.1 OS=Mus musculus OX=10090 GN=Hist1h3a PE=1 SV=2	0	23	0.21308	1.07029
A0A1W2P768	Histone H3.2 OS=Mus musculus OX=10090 GN=Hist2h3c1 PE=1 SV=1	0	29	1.20038	0.621492
P02301	Histone H3.3C OS=Mus musculus OX=10090 GN=H3f3c PE=3 SV=3	0	28	0.172795	0.670156
P62806	Histone H4 OS=Mus musculus OX=10090 GN=Hist1h4a PE=1 SV=2	0	143	1.12494	1.04135
Q8VHL1	Histone-lysine N-methyltransferase SETD7 OS=Mus musculus OX=10090 GN=Setd7 PE=1 SV=2	0.033	2	0.715003	0.914709
P97443	Histone-lysine N-methyltransferase Smyd1 OS=Mus musculus OX=10090 GN=Smyd1 PE=1 SV=3	0	101	0.487689	0.498228
Q9Z2Y3	Homer protein homolog 1 OS=Mus musculus OX=10090 GN=Homer1 PE=1 SV=2	0.004	4	1.23257	0.978468
Q6ZWQ6	Huntingtin interacting protein 2, isoform CRA_e OS=Mus musculus OX=10090 GN=Ube2k PE=1 SV=1	0.002	2	1.35572	#DIV/0!
G5E8T9	Hydroxyacyl glutathione hydrolase OS=Mus musculus OX=10090 GN=Hagh PE=1 SV=1	0.001	8	2.06449	1.44704
Q61425	Hydroxyacyl-coenzyme A dehydrogenase, mitochondrial OS=Mus musculus OX=10090 GN=Hadh PE=1 SV=2	0	43	0.318376	0.502743
P38060	Hydroxymethylglutaryl-CoA lyase, mitochondrial OS=Mus musculus OX=10090 GN=Hmgcl PE=1 SV=2	0.001	5	1.35661	1.13372
Q9JKR6	Hypoxia up-regulated protein 1 OS=Mus musculus OX=10090 GN=Hyou1 PE=1 SV=1	0.003	2	0.583639	0.4578
A2NHM3	If kappa light chain (Fragment) OS=Mus musculus OX=10090 GN=Igkc PE=1 SV=1	0	84	0.449603	0.682111
P01867	Ig gamma-2B chain C region OS=Mus musculus OX=10090 GN=Igh-3 PE=1 SV=3	0	43	25.5569	1.63262
P01657	Ig kappa chain V-III region PC 2413 OS=Mus musculus OX=10090 PE=1 SV=1	0	10	2.67679	3.08865
P01655	Ig kappa chain V-III region PC 7132 OS=Mus musculus OX=10090 PE=1 SV=1	0	11	2.5979	1.18902
Q505N9	Igh protein OS=Mus musculus OX=10090 GN=Igh PE=1 SV=1	0	39	13.7746	1.20971
Q52L51	Igh protein OS=Mus musculus OX=10090 GN=Igh PE=2 SV=1	0.001	6	0.380643	1.31304
Q4V9Z4	Igh protein OS=Mus musculus OX=10090 GN=Igh PE=2 SV=1	0.001	7	#DIV/0!	#DIV/0!
Q58E61	Igh protein OS=Mus musculus OX=10090 GN=Igh PE=2 SV=1	0.001	13	0.595145	0.413108
A2NVE9	Immnuoglobulin kappa light chain (Fragment) OS=Mus musculus OX=10090 PE=4 SV=1	0	6	0.421562	0.321308
A0A1Y7VJN6	Immunoglobulin heavy constant gamma 3 (Fragment) OS=Mus musculus OX=10090 GN=Ighg3 PE=4 SV=1	0.001	7	1.8539	0.328165
A0A075B6A0	Immunoglobulin heavy constant mu (Fragment) OS=Mus musculus OX=10090 GN=Ighm PE=1 SV=2	0	27	5.1141	1.43771
A0A075B5V1	Immunoglobulin heavy variable 1-31 OS=Mus musculus OX=10090 GN=Ighv1-31 PE=4 SV=1	0	11	0.105974	0.216345
A0A0B4J1H6	Immunoglobulin kappa chain variable 2-137 (Fragment) OS=Mus musculus OX=10090 GN=Igkv2-137 PE=4 SV=1	0.025	1	#DIV/0!	1.55103
A0A140T8N7	Immunoglobulin kappa chain variable 6-25 (Fragment) OS=Mus musculus OX=10090 GN=Igkv6-25 PE=4 SV=2	0.001	8	0.109947	1.41518
A0A140T8M2	Immunoglobulin kappa variable 12-44 (Fragment) OS=Mus musculus OX=10090 GN=Igkv12-44 PE=4 SV=2	0.003	3	#DIV/0!	0.484994
A0A0G2JDN5	Immunoglobulin kappa variable 17-127 (Fragment) OS=Mus musculus OX=10090 GN=Igkv17-127 PE=4 SV=4	0.007	1	0.48891	1.7581
A0A0A6YYE7	Immunoglobulin kappa variable 4-57 (Fragment) OS=Mus musculus OX=10090 GN=Igkv4-57 PE=4 SV=2	0.001	5	#DIV/0!	#DIV/0!
A0A140T8M5	Immunoglobulin kappa variable 6-15 (Fragment) OS=Mus musculus OX=10090 GN=Igkv6-15 PE=1 SV=2	0.001	5	0.0831557	0.330462
O35344	Importin subunit alpha-4 OS=Mus musculus OX=10090 GN=Kpna3 PE=1 SV=1	0	10	1.29661	0.625904
P70168	Importin subunit beta-1 OS=Mus musculus OX=10090 GN=Kpnb1 PE=1 SV=2	0	6	1.91585	0.146761
Q8BKC5	Importin-5 OS=Mus musculus OX=10090 GN=Ipo5 PE=1 SV=3	0	16	0.674203	0.455182
O55023	Inositol monophosphatase 1 OS=Mus musculus OX=10090 GN=Impa1 PE=1 SV=1	0.006	2	1.51505	1.31019
Q811M6	Interferon gamma induced GTPase OS=Mus musculus OX=10090 GN=Igtp PE=2 SV=1	0	21	4.21696	0.793236
A0A1G5SJJ3	Irgm1 OS=Mus musculus OX=10090 GN=OTTMUSPWKG00059374 PE=4 SV=1	0	14	4.17054	0.485682
Q8C0M9	Isoaspartyl peptidase/L-asparaginase OS=Mus musculus OX=10090 GN=Asrgl1 PE=1 SV=1	0	13	0.96974	1.2926
B2RY90	Isoc2a protein OS=Mus musculus OX=10090 GN=Isoc2a PE=2 SV=1	0.001	5	0.588605	0.301994
Q91V64	Isochorismatase domain-containing protein 1 OS=Mus musculus OX=10090 GN=Isoc1 PE=1 SV=1	0.003	5	1.62192	0.508681
A0A1L1STE6	Isocitrate dehydrogenase [NAD] subunit, mitochondrial OS=Mus musculus OX=10090 GN=Idh3a PE=1 SV=1	0	134	0.75099	0.942998
Q91VA7	Isocitrate dehydrogenase [NAD] subunit, mitochondrial OS=Mus musculus OX=10090 GN=Idh3b PE=1 SV=1	0	121	0.622807	0.845408
Q3TGZ3	Isocitrate dehydrogenase [NAD] subunit, mitochondrial OS=Mus musculus OX=10090 GN=Idh3g PE=1 SV=1	0	125	0.854098	0.921541
Q8C338	Isocitrate dehydrogenase [NADP] OS=Mus musculus OX=10090 GN=Idh1 PE=2 SV=1	0	16	1.01202	1.13592
P54071	Isocitrate dehydrogenase [NADP], mitochondrial OS=Mus musculus OX=10090 GN=Idh2 PE=1 SV=3	0	103	0.455285	0.465781
Q8BU30	Isoleucine--tRNA ligase, cytoplasmic OS=Mus musculus OX=10090 GN=Iars PE=1 SV=2	0.025	3	1.02992	0.548055
Q9JHI5	Isovaleryl-CoA dehydrogenase, mitochondrial OS=Mus musculus OX=10090 GN=Ivd PE=1 SV=1	0	17	0.797388	0.88949
M0QW57	Junctional sarcoplasmic reticulum protein 1 OS=Mus musculus OX=10090 GN=Jsrp1 PE=1 SV=1	0	47	0.884434	0.817673
Q9ET80	Junctophilin-1 OS=Mus musculus OX=10090 GN=Jph1 PE=1 SV=1	0.001	11	1.64992	1.17054
Q9ET78	Junctophilin-2 OS=Mus musculus OX=10090 GN=Jph2 PE=1 SV=2	0	31	1.09348	0.746123
Q8BHI4	Kelch repeat and BTB domain-containing protein 3 OS=Mus musculus OX=10090 GN=Kbtbd3 PE=2 SV=1	0.054	1	1.42344	2.96101
G3X9D8	Kelch-like protein 31 OS=Mus musculus OX=10090 GN=Klhl31 PE=1 SV=1	0	26	0.951619	0.703188
A0A0R4J166	Kelch-like protein 40 OS=Mus musculus OX=10090 GN=Klhl40 PE=1 SV=1	0	39	2.08698	0.833662
A2AUC9	Kelch-like protein 41 OS=Mus musculus OX=10090 GN=Klhl41 PE=1 SV=1	0	124	0.990276	0.785123
B1AQ77	Keratin 15, isoform CRA_a OS=Mus musculus OX=10090 GN=Krt15 PE=1 SV=1	0.001	10	4.68396	0.759106
Q32P04	Keratin 5 OS=Mus musculus OX=10090 GN=Krt5 PE=1 SV=2	0	19	3.34522	1.08143
E9Q0F0	Keratin 78 OS=Mus musculus OX=10090 GN=Krt78 PE=1 SV=1	0	12	4.38113	0.594769
P02535	Keratin, type I cytoskeletal 10 OS=Mus musculus OX=10090 GN=Krt10 PE=1 SV=3	0.001	5	3.78616	0.445081
P04104	Keratin, type II cytoskeletal 1 OS=Mus musculus OX=10090 GN=Krt1 PE=1 SV=4	0	19	4.08311	0.748725
Q6NXH9	Keratin, type II cytoskeletal 73 OS=Mus musculus OX=10090 GN=Krt73 PE=1 SV=1	0	21	0.912903	0.0489902
O35367	Keratocan OS=Mus musculus OX=10090 GN=Kera PE=2 SV=1	0	36	0.140576	0.761591
Q8BR86	Kin of IRRE-like protein 3 OS=Mus musculus OX=10090 GN=Kirrel3 PE=1 SV=1	0.068	2	0.268058	0.652221
Q6P9L6	Kinesin-like protein KIF15 OS=Mus musculus OX=10090 GN=Kif15 PE=1 SV=1	0.013	4	0.492035	0.410404
B7ZNG0	Kinesin-like protein KIF7 OS=Mus musculus OX=10090 GN=Kif7 PE=1 SV=1	0.026	2	1.38008	0.515108
A0A0R4J038	Kininogen-1 OS=Mus musculus OX=10090 GN=Kng1 PE=1 SV=1	0	9	1.26453	1.0687
E9QNP0	KxDL motif-containing protein 1 OS=Mus musculus OX=10090 GN=Kxd1 PE=1 SV=1	0	56	1.68042	1.56806
Q8BTY1	Kynurenine--oxoglutarate transaminase 1 OS=Mus musculus OX=10090 GN=Kyat1 PE=1 SV=1	0.004	1	1.98568	1.15854
Q91YP0	L-2-hydroxyglutarate dehydrogenase, mitochondrial OS=Mus musculus OX=10090 GN=L2hgdh PE=1 SV=1	0.001	4	0.739723	0.6564
P21956	Lactadherin OS=Mus musculus OX=10090 GN=Mfge8 PE=1 SV=3	0.019	1	#DIV/0!	0.398609
A5GZX3	Lactoylglutathione lyase OS=Mus musculus OX=10090 GN=Glo1 PE=1 SV=1	0	59	0.994373	0.918535
P14733	Lamin-B1 OS=Mus musculus OX=10090 GN=Lmnb1 PE=1 SV=3	0.001	9	0.855583	0.756785
B9EKB0	Laminin B1 subunit 1 OS=Mus musculus OX=10090 GN=Lamb1 PE=2 SV=1	0	13	1.93642	0.694889
B2CY77	Laminin receptor (Fragment) OS=Mus musculus OX=10090 GN=Rpsa PE=2 SV=1	0	40	1.69229	0.94157
Q60675	Laminin subunit alpha-2 OS=Mus musculus OX=10090 GN=Lama2 PE=1 SV=2	0	98	0.82478	0.559807
Q61292	Laminin subunit beta-2 OS=Mus musculus OX=10090 GN=Lamb2 PE=1 SV=2	0	32	0.749278	0.925425
F8VQJ3	Laminin subunit gamma-1 OS=Mus musculus OX=10090 GN=Lamc1 PE=1 SV=1	0	39	0.731288	0.843736
E9QA62	Leiomodin-3 OS=Mus musculus OX=10090 GN=Lmod3 PE=1 SV=1	0.033	3	2.05399	0.592357
A0A0U1RNF2	Leucine carboxyl methyltransferase 1 OS=Mus musculus OX=10090 GN=Lcmt1 PE=1 SV=1	0.069	1	1.16251	0.225615
Q6PB66	Leucine-rich PPR motif-containing protein, mitochondrial OS=Mus musculus OX=10090 GN=Lrpprc PE=1 SV=2	0	13	1.18071	0.992953
Q8CI70	Leucine-rich repeat-containing protein 20 OS=Mus musculus OX=10090 GN=Lrrc20 PE=1 SV=1	0.001	9	1.80073	0.343532
Q922Q8	Leucine-rich repeat-containing protein 59 OS=Mus musculus OX=10090 GN=Lrrc59 PE=1 SV=1	0.003	4	1.56479	0.473773
A0A2R8W6P0	Leukocyte surface antigen CD47 OS=Mus musculus OX=10090 GN=Cd47 PE=1 SV=1	0.024	1	3.482	0.832695
P24527	Leukotriene A-4 hydrolase OS=Mus musculus OX=10090 GN=Lta4h PE=1 SV=4	0.001	6	0.957075	0.663623
Q3TVW6	LIM and cysteine-rich domains 1 OS=Mus musculus OX=10090 GN=Lmcd1 PE=1 SV=1	0.001	5	0.301391	0.416842
E9PYJ9	LIM domain-binding protein 3 OS=Mus musculus OX=10090 GN=Ldb3 PE=1 SV=1	0	385	1.15551	0.968947
P53395	Lipoamide acyltransferase component of branched-chain alpha-keto acid dehydrogenase complex, mitochondrial OS=Mus musculus OX=10090 GN=Dbt PE=1 SV=2	0.001	6	0.599302	0.32139
P16125	L-lactate dehydrogenase B chain OS=Mus musculus OX=10090 GN=Ldhb PE=1 SV=2	0	50	0.37502	1.25635
Q3TCI7	L-lactate dehydrogenase OS=Mus musculus OX=10090 GN=Ldha PE=2 SV=1	0	411	0.863412	1.26334
Q3THB4	L-lactate dehydrogenase OS=Mus musculus OX=10090 GN=Ldha PE=2 SV=1	0	401	1.35852	0.510735
Q3V2D0	Lon protease homolog, mitochondrial OS=Mus musculus OX=10090 GN=Lonp1 PE=2 SV=1	0.001	7	1.84226	1.08004
D3Z041	Long-chain-fatty-acid--CoA ligase 1 OS=Mus musculus OX=10090 GN=Acsl1 PE=1 SV=1	0	134	0.583251	0.894405
Q9CZW4	Long-chain-fatty-acid--CoA ligase 3 OS=Mus musculus OX=10090 GN=Acsl3 PE=1 SV=2	0.002	3	1.28991	0.574346
A0A0R4J083	Long-chain-specific acyl-CoA dehydrogenase, mitochondrial OS=Mus musculus OX=10090 GN=Acadl PE=1 SV=1	0	95	0.505551	1.10586
P51885	Lumican OS=Mus musculus OX=10090 GN=Lum PE=1 SV=2	0	70	1.47193	1.2228
Q8R2P8	Lysine--tRNA ligase OS=Mus musculus OX=10090 GN=Kars PE=1 SV=1	0.018	2	1.69869	0.730401
Q8C5K0	Lysosomal membrane glycoprotein 2, isoform CRA_a OS=Mus musculus OX=10090 GN=Lamp2 PE=2 SV=1	0.019	3	0.77364	1.42465
A0A0F7QZE4	MAb 110 heavy chain OS=Mus musculus OX=10090 GN=HC PE=2 SV=1	0	61	1.08375	0.824364
A0A0B6VMB2	MAb 31C6 heavy chain OS=Mus musculus OX=10090 GN=HC PE=4 SV=1	0	43	1.57277	0.81597
A0A0E4B366	MAb 44B1 heavy chain OS=Mus musculus OX=10090 GN=HC PE=2 SV=1	0	90	0.0536808	0.127604
P34884	Macrophage migration inhibitory factor OS=Mus musculus OX=10090 GN=Mif PE=1 SV=2	0.002	3	0.851693	0.962181
Q9D967	Magnesium-dependent phosphatase 1 OS=Mus musculus OX=10090 GN=Mdp1 PE=1 SV=1	0.006	5	#DIV/0!	#DIV/0!
A2CEL0	Major urinary protein 1 OS=Mus musculus OX=10090 GN=Mup1 PE=3 SV=1	0.026	1	#DIV/0!	#DIV/0!
P14152	Malate dehydrogenase, cytoplasmic OS=Mus musculus OX=10090 GN=Mdh1 PE=1 SV=3	0	110	0.728718	0.952346
P08249	Malate dehydrogenase, mitochondrial OS=Mus musculus OX=10090 GN=Mdh2 PE=1 SV=3	0	246	0.823843	0.733921
Q6ZQI3	Malectin OS=Mus musculus OX=10090 GN=Mlec PE=1 SV=2	0.004	4	1.69476	0.46317
Q9DB27	Malignant T-cell-amplified sequence 1 OS=Mus musculus OX=10090 GN=Mcts1 PE=1 SV=1	0.001	8	1.33257	0.617498
Q921Z9	Mannose-6-phosphate isomerase OS=Mus musculus OX=10090 GN=Mpi PE=2 SV=1	0	20	0.421529	1.05145
Q2KHP2	Matrix metallopeptidase 19 OS=Mus musculus OX=10090 GN=Mmp19 PE=2 SV=1	0.084	1	1.92382	0.73752
Q58E35	MCG10168 OS=Mus musculus OX=10090 GN=Rplp1 PE=1 SV=1	0	13	1.96489	0.691922
Q5BLJ7	MCG10205 OS=Mus musculus OX=10090 GN=Rps13 PE=1 SV=1	0	35	1.30215	0.938083
Q5EBQ6	MCG10266, isoform CRA_a OS=Mus musculus OX=10090 GN=Rpl9 PE=1 SV=1	0	21	1.37419	0.665616
Q561N4	MCG1032217 OS=Mus musculus OX=10090 GN=Ube2l3 PE=1 SV=1	0	25	1.65184	0.7562
G5E902	MCG10343, isoform CRA_b OS=Mus musculus OX=10090 GN=Slc25a3 PE=1 SV=1	0	104	0.924351	1.13702
A0A0R4J0I1	MCG1051009 OS=Mus musculus OX=10090 GN=Serpina3k PE=1 SV=1	0	93	1.43605	2.14258
Q545A2	MCG11560 OS=Mus musculus OX=10090 GN=Slc25a5 PE=1 SV=1	0	184	0.86277	0.993005
A0A1Y7VKY1	MCG116671 OS=Mus musculus OX=10090 GN=Gm11361 PE=3 SV=1	0.001	23	2.05085	1.41563
Q3TQR3	MCG118037 OS=Mus musculus OX=10090 GN=Eif5 PE=1 SV=1	0.088	1	0.9948	0.697872
Q545T7	MCG121569, isoform CRA_a OS=Mus musculus OX=10090 GN=Myl1 PE=2 SV=1	0	759	0.830275	0.978471
Q4VAG4	MCG12304 OS=Mus musculus OX=10090 GN=Rpl22 PE=1 SV=1	0.001	14	1.61592	0.300789
Q9Z1R9	MCG124046 OS=Mus musculus OX=10090 GN=Prss1 PE=1 SV=1	0.001	13	1.62045	1.20748
Q4FJQ0	MCG130610 OS=Mus musculus OX=10090 GN=Rab7 PE=1 SV=1	0	16	1.19277	1.40384
Q58EW0	MCG132477, isoform CRA_a OS=Mus musculus OX=10090 GN=Rpl18 PE=1 SV=1	0	18	1.07144	0.755563
Q5M9J8	MCG13936 OS=Mus musculus OX=10090 GN=Rpl28 PE=1 SV=1	0.019	4	0.568527	0.613621
G3UW82	MCG140437, isoform CRA_d OS=Mus musculus OX=10090 GN=Myh2 PE=1 SV=1	0	5847	0.0723118	0.746606
Q544R5	MCG16669, isoform CRA_b OS=Mus musculus OX=10090 GN=Tardbp PE=1 SV=1	0.001	7	1.02524	0.606405
Q505A8	MCG17585 OS=Mus musculus OX=10090 GN=Rpl39 PE=2 SV=1	0.006	3	1.6086	1.07512
Q58DZ3	MCG20799 OS=Mus musculus OX=10090 GN=Rpl30 PE=1 SV=1	0.001	9	1.25502	0.486875
B2RXZ9	MCG3723 OS=Mus musculus OX=10090 GN=Mylk2 PE=2 SV=1	0	68	1.04552	0.874665
A0A509	MCG4625 OS=Mus musculus OX=10090 GN=Myot PE=1 SV=1	0	157	0.817777	0.924224
Q4FZH2	MCG50660, isoform CRA_a OS=Mus musculus OX=10090 GN=Rpl26 PE=1 SV=1	0.004	4	1.97001	1.77016
G5E814	MCG5603 OS=Mus musculus OX=10090 GN=Ndufa11 PE=1 SV=1	0.001	10	1.33045	0.785898
A0A1S6GWI4	MCG5769, isoform CRA_a OS=Mus musculus OX=10090 GN=Ndufs5 PE=2 SV=1	0	27	0.791724	0.96579
Q3UDY1	MCG6067, isoform CRA_b OS=Mus musculus OX=10090 GN=Akr1b3 PE=1 SV=1	0	88	0.68701	0.969326
A2AP31	MCG9810 OS=Mus musculus OX=10090 GN=Ndufb6 PE=1 SV=1	0	28	0.937172	0.668787
P45952	Medium-chain specific acyl-CoA dehydrogenase, mitochondrial OS=Mus musculus OX=10090 GN=Acadm PE=1 SV=1	0	59	0.785038	0.97722
P17563	Methanethiol oxidase OS=Mus musculus OX=10090 GN=Selenbp1 PE=1 SV=2	0	15	0.854269	0.589054
Q3UI33	Methionine aminopeptidase 2 OS=Mus musculus OX=10090 GN=Metap2 PE=1 SV=1	0.003	2	1.11931	0.771699
E9QB02	Methionine--tRNA ligase, cytoplasmic OS=Mus musculus OX=10090 GN=Mars PE=1 SV=1	0.004	1	2.44141	1.02517
Q9EQ20	Methylmalonate-semialdehyde dehydrogenase [acylating], mitochondrial OS=Mus musculus OX=10090 GN=Aldh6a1 PE=1 SV=1	0	44	0.817161	0.915932
Q9D1I5	Methylmalonyl-CoA epimerase, mitochondrial OS=Mus musculus OX=10090 GN=Mcee PE=1 SV=1	0.004	1	2.36401	3.90603
Q9WVQ5	Methylthioribulose-1-phosphate dehydratase OS=Mus musculus OX=10090 GN=Apip PE=1 SV=1	0.002	3	1.32732	1.03114
Q76I26	Methyltransferase hypoxia-inducible domain-containing 1 OS=Mus musculus OX=10090 GN=Methig1 PE=2 SV=1	0.003	1	1.73866	1.57512
Q6KAN1	MFLJ00316 protein (Fragment) OS=Mus musculus OX=10090 GN=Gbp7 PE=2 SV=1	0.001	7	9.63059	3.11981
Q8R404	MICOS complex subunit MIC13 OS=Mus musculus OX=10090 GN=Mic13 PE=1 SV=1	0.001	9	0.283401	1.22933
Q9CRB9	MICOS complex subunit Mic19 OS=Mus musculus OX=10090 GN=Chchd3 PE=1 SV=1	0	11	0.315157	1.0711
Q9DCZ4	MICOS complex subunit Mic26 OS=Mus musculus OX=10090 GN=Apoo PE=1 SV=2	0	25	0.655991	1.02776
Q8CAQ8	MICOS complex subunit Mic60 OS=Mus musculus OX=10090 GN=Immt PE=1 SV=1	0	94	1.16454	1.09932
Q9CPU4	Microsomal glutathione S-transferase 3 OS=Mus musculus OX=10090 GN=Mgst3 PE=1 SV=1	0.028	2	#DIV/0!	2.73822
A0A0G2JFH2	Microtubule-associated protein (Fragment) OS=Mus musculus OX=10090 GN=Map4 PE=1 SV=1	0.001	4	#DIV/0!	1.18774
P27546	Microtubule-associated protein 4 OS=Mus musculus OX=10090 GN=Map4 PE=1 SV=3	0.001	5	0.979499	0.790683
A2A5Y6	Microtubule-associated protein OS=Mus musculus OX=10090 GN=Mapt PE=1 SV=1	0.004	3	0.719068	0.712723
Q61166	Microtubule-associated protein RP/EB family member 1 OS=Mus musculus OX=10090 GN=Mapre1 PE=1 SV=3	0.003	2	#DIV/0!	1.03878
Q62000	Mimecan OS=Mus musculus OX=10090 GN=Ogn PE=1 SV=1	0	66	0.763048	1.23653
Q922Q1	Mitochondrial amidoxime reducing component 2 OS=Mus musculus OX=10090 GN=Marc2 PE=1 SV=1	0.002	6	1.71972	1.8277
Q8VCF0	Mitochondrial antiviral-signaling protein OS=Mus musculus OX=10090 GN=Mavs PE=1 SV=1	0.022	1	5.17345	1.62964
Q9D050	Mitochondrial carrier homolog 2 OS=Mus musculus OX=10090 GN=Mtch2 PE=1 SV=1	0	34	1.27405	0.854108
Q9CQ92	Mitochondrial fission 1 protein OS=Mus musculus OX=10090 GN=Fis1 PE=1 SV=1	0	10	0.94448	0.141824
P62075	Mitochondrial import inner membrane translocase subunit Tim13 OS=Mus musculus OX=10090 GN=Timm13 PE=1 SV=1	0.001	8	1.23504	1.21119
O35857	Mitochondrial import inner membrane translocase subunit TIM44 OS=Mus musculus OX=10090 GN=Timm44 PE=1 SV=2	0.001	2	1.28363	1.01877
Q9CPQ3	Mitochondrial import receptor subunit TOM22 homolog OS=Mus musculus OX=10090 GN=Tomm22 PE=1 SV=3	0.003	2	0.802068	0.55621
P63030	Mitochondrial pyruvate carrier 1 OS=Mus musculus OX=10090 GN=Mpc1 PE=1 SV=1	0.001	9	1.45856	1.52207
Q9D023	Mitochondrial pyruvate carrier 2 OS=Mus musculus OX=10090 GN=Mpc2 PE=1 SV=1	0	39	0.860444	0.778145
Q3TMJ8	Mitogen activated protein kinase kinase 1 OS=Mus musculus OX=10090 GN=Map2k1 PE=1 SV=1	0.001	5	#DIV/0!	#DIV/0!
O08911	Mitogen-activated protein kinase 12 OS=Mus musculus OX=10090 GN=Mapk12 PE=1 SV=1	0.001	18	1.52953	0.150699
Q6A0F1	MKIAA0002 protein (Fragment) OS=Mus musculus OX=10090 GN=Cct8 PE=2 SV=1	0	15	1.34959	0.753232
Q80U89	MKIAA0034 protein (Fragment) OS=Mus musculus OX=10090 GN=mKIAA0034 PE=4 SV=2	0	42	1.50752	1.49444
Q6A0D0	MKIAA0106 protein (Fragment) OS=Mus musculus OX=10090 GN=Prdx6 PE=2 SV=1	0	62	0.569895	0.7653
Q6A0C9	MKIAA0109 protein (Fragment) OS=Mus musculus OX=10090 GN=Ap2m1 PE=2 SV=1	0.004	1	#DIV/0!	#DIV/0!
Q69ZX3	MKIAA0866 protein (Fragment) OS=Mus musculus OX=10090 GN=Myh11 PE=2 SV=1	0.001	17	1.42926	0.878816
Q80TM2	MKIAA1027 protein (Fragment) OS=Mus musculus OX=10090 GN=Tln1 PE=2 SV=4	0.001	4	1.20518	1.11056
Q6ZPS9	MKIAA1375 protein (Fragment) OS=Mus musculus OX=10090 GN=Pdcd6ip PE=2 SV=1	0.01	1	0.856529	#DIV/0!
Q571M2	MKIAA4025 protein (Fragment) OS=Mus musculus OX=10090 GN=Hspa4 PE=2 SV=1	0	23	0.732788	1.05011
P26041	Moesin OS=Mus musculus OX=10090 GN=Msn PE=1 SV=3	0.001	21	0.456039	0.208057
P57787	Monocarboxylate transporter 4 OS=Mus musculus OX=10090 GN=Slc16a3 PE=1 SV=1	0.006	1	0.530395	0.932511
D3YZD8	Mth938 domain-containing protein OS=Mus musculus OX=10090 GN=Aamdc PE=1 SV=1	0.001	6	1.03969	0.790958
Q9DCL9	Multifunctional protein ADE2 OS=Mus musculus OX=10090 GN=Paics PE=1 SV=4	0	15	1.84381	1.44285
P28665	Murinoglobulin-1 OS=Mus musculus OX=10090 GN=Mug1 PE=1 SV=3	0	37	0.958257	2.24846
Q99JI1	Musculoskeletal embryonic nuclear protein 1 OS=Mus musculus OX=10090 GN=Mustn1 PE=1 SV=1	0.018	1	#DIV/0!	0.877366
O08539	Myc box-dependent-interacting protein 1 OS=Mus musculus OX=10090 GN=Bin1 PE=1 SV=1	0	96	0.983657	0.889358
P04370	Myelin basic protein OS=Mus musculus OX=10090 GN=Mbp PE=1 SV=2	0.001	10	0.30421	0.284498
P27573	Myelin protein P0 OS=Mus musculus OX=10090 GN=Mpz PE=1 SV=1	0	39	0.387067	0.497561
P04247	Myoglobin OS=Mus musculus OX=10090 GN=Mb PE=1 SV=3	0	145	0.310369	1.03526
Q14BI5	Myomesin 2 OS=Mus musculus OX=10090 GN=Myom2 PE=1 SV=1	0	1200	1.12762	0.954354
Z4YJF5	Myomesin-1 OS=Mus musculus OX=10090 GN=Myom1 PE=1 SV=1	0	954	1.02912	0.871398
A2ABU4	Myomesin-3 OS=Mus musculus OX=10090 GN=Myom3 PE=1 SV=1	0	18	0.058601	0.580693
Q5DTJ9	Myopalladin OS=Mus musculus OX=10090 GN=Mypn PE=1 SV=2	0	8	1.43583	0.794045
Q148P3	Myosin binding protein H OS=Mus musculus OX=10090 GN=Mybph PE=2 SV=1	0	171	#DIV/0!	#DIV/0!
P09542	Myosin light chain 3 OS=Mus musculus OX=10090 GN=Myl3 PE=1 SV=4	0	139	0.0185826	0.437277
Q8CI43	Myosin light chain 6B OS=Mus musculus OX=10090 GN=Myl6b PE=1 SV=1	0.001	9	#DIV/0!	0.517309
A0A1W2P7Q9	Myosin light polypeptide 6 OS=Mus musculus OX=10090 GN=Myl6 PE=1 SV=1	0	46	0.68527	0.973428
Q5SWZ5	Myosin phosphatase Rho-interacting protein OS=Mus musculus OX=10090 GN=Mprip PE=1 SV=1	0.003	8	0.470117	0.933703
Q3THE2	Myosin regulatory light chain 12B OS=Mus musculus OX=10090 GN=Myl12b PE=1 SV=2	0.001	3	1.03478	0.358232
P51667	Myosin regulatory light chain 2, ventricular/cardiac muscle isoform OS=Mus musculus OX=10090 GN=Myl2 PE=1 SV=3	0	23	0.0474373	0.328249
B1AR69	Myosin, heavy polypeptide 13, skeletal muscle OS=Mus musculus OX=10090 GN=Myh13 PE=1 SV=1	0	1734	1.88216	0.863183
B2RXX9	Myosin, heavy polypeptide 7, cardiac muscle, beta OS=Mus musculus OX=10090 GN=Myh7 PE=2 SV=1	0	1660	0.250325	0.280513
Q5SX40	Myosin-1 OS=Mus musculus OX=10090 GN=Myh1 PE=1 SV=1	0	6749	0.410857	0.882069
P13541	Myosin-3 OS=Mus musculus OX=10090 GN=Myh3 PE=2 SV=2	0	2072	0.726736	1.22668
Q5SX39	Myosin-4 OS=Mus musculus OX=10090 GN=Myh4 PE=2 SV=1	0	9660	1.1408	1.10513
A2AQP0	Myosin-7B OS=Mus musculus OX=10090 GN=Myh7b PE=3 SV=1	0	407	0.708536	0.0976028
Q8VDD5	Myosin-9 OS=Mus musculus OX=10090 GN=Myh9 PE=1 SV=4	0	32	1.33672	1.03678
Q5XKE0	Myosin-binding protein C, fast-type OS=Mus musculus OX=10090 GN=Mybpc2 PE=1 SV=1	0	1208	1.43425	1.05592
D3YU50	Myosin-binding protein C, slow-type OS=Mus musculus OX=10090 GN=Mybpc1 PE=1 SV=1	0	400	0.431987	0.175291
Q6P6L5	Myosin-binding protein C, slow-type OS=Mus musculus OX=10090 GN=Mybpc1 PE=1 SV=1	0	406	0.522931	0.7724
P70402	Myosin-binding protein H OS=Mus musculus OX=10090 GN=Mybph PE=2 SV=2	0	177	1.40444	0.643493
Q9JK37	Myozenin-1 OS=Mus musculus OX=10090 GN=Myoz1 PE=1 SV=1	0	239	1.19273	0.848144
Q9JJW5	Myozenin-2 OS=Mus musculus OX=10090 GN=Myoz2 PE=1 SV=1	0.001	7	0.0806636	0.426429
Q8R4E4	Myozenin-3 OS=Mus musculus OX=10090 GN=Myoz3 PE=1 SV=1	0	44	1.08459	1.1086
Q61941	NAD(P) transhydrogenase, mitochondrial OS=Mus musculus OX=10090 GN=Nnt PE=1 SV=2	0	40	0.281022	0.393299
A0A0R4J1N4	NAD(P)(+)--arginine ADP-ribosyltransferase OS=Mus musculus OX=10090 GN=Art3 PE=1 SV=1	0.002	4	0.670751	0.738872
Q8K4Z3	NAD(P)H-hydrate epimerase OS=Mus musculus OX=10090 GN=Naxe PE=1 SV=1	0.001	11	1.45624	1.04171
Q8VDQ8	NAD-dependent protein deacetylase sirtuin-2 OS=Mus musculus OX=10090 GN=Sirt2 PE=1 SV=2	0.003	2	3.41249	1.49449
A0A1S6GWI0	NADH dehydrogenase (Ubiquinone) 1 alpha subcomplex, 8 OS=Mus musculus OX=10090 GN=Ndufa8 PE=2 SV=1	0	35	0.768758	0.736407
Q99LC3	NADH dehydrogenase [ubiquinone] 1 alpha subcomplex subunit 10, mitochondrial OS=Mus musculus OX=10090 GN=Ndufa10 PE=1 SV=1	0	102	1.01621	0.869744
Q7TMF3	NADH dehydrogenase [ubiquinone] 1 alpha subcomplex subunit 12 OS=Mus musculus OX=10090 GN=Ndufa12 PE=1 SV=2	0	46	0.821009	0.622711
Q9ERS2	NADH dehydrogenase [ubiquinone] 1 alpha subcomplex subunit 13 OS=Mus musculus OX=10090 GN=Ndufa13 PE=1 SV=3	0	38	1.09723	0.71273
Q9CQ75	NADH dehydrogenase [ubiquinone] 1 alpha subcomplex subunit 2 OS=Mus musculus OX=10090 GN=Ndufa2 PE=1 SV=3	0	33	0.93399	1.26823
Q9CQ91	NADH dehydrogenase [ubiquinone] 1 alpha subcomplex subunit 3 OS=Mus musculus OX=10090 GN=Ndufa3 PE=1 SV=1	0.002	5	2.62349	0.401915
Q9CPP6	NADH dehydrogenase [ubiquinone] 1 alpha subcomplex subunit 5 OS=Mus musculus OX=10090 GN=Ndufa5 PE=1 SV=3	0	30	0.674875	0.944513
Q9CQZ5	NADH dehydrogenase [ubiquinone] 1 alpha subcomplex subunit 6 OS=Mus musculus OX=10090 GN=Ndufa6 PE=1 SV=1	0	42	1.0939	1.03588
Q9DC69	NADH dehydrogenase [ubiquinone] 1 alpha subcomplex subunit 9, mitochondrial OS=Mus musculus OX=10090 GN=Ndufa9 PE=1 SV=2	0	92	1.12489	1.2134
P0DN34	NADH dehydrogenase [ubiquinone] 1 beta subcomplex subunit 1 OS=Mus musculus OX=10090 GN=Ndufb1 PE=1 SV=1	0.002	5	0.856113	1.24122
Q9DCS9	NADH dehydrogenase [ubiquinone] 1 beta subcomplex subunit 10 OS=Mus musculus OX=10090 GN=Ndufb10 PE=1 SV=3	0	38	0.978645	0.429292
Q9CPU2	NADH dehydrogenase [ubiquinone] 1 beta subcomplex subunit 2, mitochondrial OS=Mus musculus OX=10090 GN=Ndufb2 PE=1 SV=1	0.019	4	0.513642	0.0663628
Q9CQZ6	NADH dehydrogenase [ubiquinone] 1 beta subcomplex subunit 3 OS=Mus musculus OX=10090 GN=Ndufb3 PE=1 SV=1	0.001	14	0.59907	0.91916
Q9CR61	NADH dehydrogenase [ubiquinone] 1 beta subcomplex subunit 7 OS=Mus musculus OX=10090 GN=Ndufb7 PE=1 SV=3	0	19	1.02842	0.994438
Q9D6J5	NADH dehydrogenase [ubiquinone] 1 beta subcomplex subunit 8, mitochondrial OS=Mus musculus OX=10090 GN=Ndufb8 PE=1 SV=1	0	26	0.578928	0.959549
Q9CQJ8	NADH dehydrogenase [ubiquinone] 1 beta subcomplex subunit 9 OS=Mus musculus OX=10090 GN=Ndufb9 PE=1 SV=3	0	33	0.87256	0.895122
Q9CQ54	NADH dehydrogenase [ubiquinone] 1 subunit C2 OS=Mus musculus OX=10090 GN=Ndufc2 PE=1 SV=1	0	26	1.04443	0.914108
Q91YT0	NADH dehydrogenase [ubiquinone] flavoprotein 1, mitochondrial OS=Mus musculus OX=10090 GN=Ndufv1 PE=1 SV=1	0	120	0.954693	0.899669
Q9D6J6	NADH dehydrogenase [ubiquinone] flavoprotein 2, mitochondrial OS=Mus musculus OX=10090 GN=Ndufv2 PE=1 SV=2	0	50	1.05092	0.833053
Q8BK30	NADH dehydrogenase [ubiquinone] flavoprotein 3, mitochondrial OS=Mus musculus OX=10090 GN=Ndufv3 PE=1 SV=1	0.001	4	1.07264	0.865379
Q91WD5	NADH dehydrogenase [ubiquinone] iron-sulfur protein 2, mitochondrial OS=Mus musculus OX=10090 GN=Ndufs2 PE=1 SV=1	0	106	0.923531	1.14701
Q9DCT2	NADH dehydrogenase [ubiquinone] iron-sulfur protein 3, mitochondrial OS=Mus musculus OX=10090 GN=Ndufs3 PE=1 SV=2	0	72	1.09767	0.808069
E9QPX3	NADH dehydrogenase [ubiquinone] iron-sulfur protein 4, mitochondrial OS=Mus musculus OX=10090 GN=Ndufs4 PE=1 SV=1	0	23	1.35599	1.7025
P52503	NADH dehydrogenase [ubiquinone] iron-sulfur protein 6, mitochondrial OS=Mus musculus OX=10090 GN=Ndufs6 PE=1 SV=2	0	20	0.405586	1.18059
Q9DC70	NADH dehydrogenase [ubiquinone] iron-sulfur protein 7, mitochondrial OS=Mus musculus OX=10090 GN=Ndufs7 PE=1 SV=1	0	21	0.933855	1.22883
A0A068BGR9	NADH dehydrogenase OS=Mus musculus OX=10090 GN=Ndufa7 PE=2 SV=1	0.001	8	0.56274	0.502738
Q9DB73	NADH-cytochrome b5 reductase 1 OS=Mus musculus OX=10090 GN=Cyb5r1 PE=1 SV=1	0.001	4	0.497801	0.417205
F2Z456	NADH-cytochrome b5 reductase OS=Mus musculus OX=10090 GN=Cyb5r3 PE=1 SV=1	0.001	6	1.94606	0.888937
Q91VD9	NADH-ubiquinone oxidoreductase 75 kDa subunit, mitochondrial OS=Mus musculus OX=10090 GN=Ndufs1 PE=1 SV=2	0	187	0.973512	0.927755
A0A023J624	NADH-ubiquinone oxidoreductase chain 1 OS=Mus musculus musculus OX=39442 GN=ND1 PE=3 SV=1	0	27	0.731545	1.01124
A0A023J682	NADH-ubiquinone oxidoreductase chain 3 OS=Mus musculus musculus OX=39442 GN=ND3 PE=3 SV=1	0.003	2	0.289394	1.18793
A0A023J6G6	NADH-ubiquinone oxidoreductase chain 4 OS=Mus musculus musculus OX=39442 GN=ND4 PE=3 SV=1	0.001	5	0.0908162	1.0951
A0A023J611	NADH-ubiquinone oxidoreductase chain 5 OS=Mus musculus castaneus OX=10091 GN=ND5 PE=3 SV=1	0	17	0.159981	1.05581
P06801	NADP-dependent malic enzyme OS=Mus musculus OX=10090 GN=Me1 PE=1 SV=2	0	34	0.86143	1.58249
Q8BMF3	NADP-dependent malic enzyme, mitochondrial OS=Mus musculus OX=10090 GN=Me3 PE=1 SV=2	0.002	1	1.36646	0.542907
P70670	Nascent polypeptide-associated complex subunit alpha, muscle-specific form OS=Mus musculus OX=10090 GN=Naca PE=1 SV=2	0	144	1.07299	0.71593
Q4VAE8	Ndufb4 protein (Fragment) OS=Mus musculus OX=10090 GN=Ndufb4 PE=2 SV=1	0	34	1.63304	0.998983
G3UWS1	Nebulin (Fragment) OS=Mus musculus OX=10090 GN=Neb PE=1 SV=1	0	219	1.34896	1.77945
F6X9B6	Nebulin (Fragment) OS=Mus musculus OX=10090 GN=Neb PE=1 SV=1	0	352	2.91747	2.15743
F6RDH3	Nebulin (Fragment) OS=Mus musculus OX=10090 GN=Neb PE=1 SV=8	0	715	1.07575	1.23932
E9Q1W3	Nebulin OS=Mus musculus OX=10090 GN=Neb PE=1 SV=1	0	3929	1.17917	0.896518
A2AQB2	Nebulin OS=Mus musculus OX=10090 GN=Neb PE=1 SV=1	0	1752	1.55456	1.07654
P29595	NEDD8 OS=Mus musculus OX=10090 GN=Nedd8 PE=1 SV=2	0.002	4	#DIV/0!	2.6908
P61082	NEDD8-conjugating enzyme Ubc12 OS=Mus musculus OX=10090 GN=Ube2m PE=1 SV=1	0.001	8	1.45904	1.15355
A0A0R4J036	Neurofilament 3, medium OS=Mus musculus OX=10090 GN=Nefm PE=1 SV=1	0.002	7	0.385875	0.343439
P08551	Neurofilament light polypeptide OS=Mus musculus OX=10090 GN=Nefl PE=1 SV=5	0.001	8	0.395826	0.0768963
A0A0G2JEX1	Nexilin OS=Mus musculus OX=10090 GN=Nexn PE=1 SV=1	0.001	2	1.83737	0.0130377
P10493	Nidogen-1 OS=Mus musculus OX=10090 GN=Nid1 PE=1 SV=2	0	50	0.534367	0.417761
Q4FJP3	Nras protein OS=Mus musculus OX=10090 GN=Nras PE=2 SV=1	0.007	5	2.38322	1.47964
P60670	Nuclear protein localization protein 4 homolog OS=Mus musculus OX=10090 GN=Nploc4 PE=1 SV=3	0.007	3	0.626094	0.478769
P61971	Nuclear transport factor 2 OS=Mus musculus OX=10090 GN=Nutf2 PE=1 SV=1	0	24	0.651445	0.597474
P09405	Nucleolin OS=Mus musculus OX=10090 GN=Ncl PE=1 SV=2	0	9	1.57028	0.601682
E9PZF0	Nucleoside diphosphate kinase OS=Mus musculus OX=10090 GN=Gm20390 PE=3 SV=1	0	119	0.892628	1.14611
Q922B1	O-acetyl-ADP-ribose deacetylase MACROD1 OS=Mus musculus OX=10090 GN=Macrod1 PE=1 SV=2	0	21	0.73077	0.574139
Q3TW21	Obg-like ATPase 1 OS=Mus musculus OX=10090 GN=Ola1 PE=2 SV=1	0	42	1.05235	2.18531
A2AAJ9	Obscurin OS=Mus musculus OX=10090 GN=Obscn PE=1 SV=2	0	373	2.68244	1.00476
E9QQ96	Obscurin OS=Mus musculus OX=10090 GN=Obscn PE=1 SV=2	0	376	0.992575	1.882
E9PVJ7	Olfactory receptor OS=Mus musculus OX=10090 GN=Olfr247 PE=3 SV=2	0.02	1	2.84597	1.29707
Q78XF5	Oligosaccharyltransferase complex subunit OSTC OS=Mus musculus OX=10090 GN=Ostc PE=1 SV=1	0.003	1	1.49521	0.242037
Q9JHW2	Omega-amidase NIT2 OS=Mus musculus OX=10090 GN=Nit2 PE=1 SV=1	0	12	0.735764	0.822163
Q505D7	Optic atrophy 3 protein homolog OS=Mus musculus OX=10090 GN=Opa3 PE=1 SV=1	0.007	1	4.2586	1.16251
Q3TG75	Ornithine aminotransferase OS=Mus musculus OX=10090 GN=Oat PE=1 SV=1	0.001	9	0.634297	0.442689
A0A1G5SJA5	OTTMUSWSBP00075795 OS=Mus musculus domesticus OX=10092 GN=OTTMUSWSBG00059279 PE=4 SV=1	0.017	4	1.26235	1.00456
Q8C1C8	Paraneoplastic antigen Ma1 homolog OS=Mus musculus OX=10090 GN=Pnma1 PE=1 SV=2	0.018	3	0.211015	0.765443
Q9CSB4	Partitioning defective 3 homolog B OS=Mus musculus OX=10090 GN=Pard3b PE=1 SV=2	0.057	2	1.07714	0.635896
P32848	Parvalbumin alpha OS=Mus musculus OX=10090 GN=Pvalb PE=1 SV=3	0	542	1.38258	1.00126
A0A1B0GSX6	PDZ and LIM domain 3, isoform CRA_a OS=Mus musculus OX=10090 GN=Pdlim3 PE=1 SV=1	0	73	1.25434	0.872426
Q8BVJ7	PDZ and LIM domain 7, isoform CRA_f OS=Mus musculus OX=10090 GN=Pdlim7 PE=1 SV=1	0	120	1.56005	0.899958
O70400	PDZ and LIM domain protein 1 OS=Mus musculus OX=10090 GN=Pdlim1 PE=1 SV=4	0.001	2	#DIV/0!	0.540221
E9Q8P5	PDZ and LIM domain protein 5 OS=Mus musculus OX=10090 GN=Pdlim5 PE=1 SV=2	0	129	0.954318	0.735837
P24369	Peptidyl-prolyl cis-trans isomerase B OS=Mus musculus OX=10090 GN=Ppib PE=1 SV=2	0.001	14	0.726567	0.79728
P30412	Peptidyl-prolyl cis-trans isomerase C OS=Mus musculus OX=10090 GN=Ppic PE=1 SV=1	0.004	2	0.53707	0.204473
Q99KR7	Peptidyl-prolyl cis-trans isomerase F, mitochondrial OS=Mus musculus OX=10090 GN=Ppif PE=1 SV=1	0.085	2	4.45819	1.32137
P26883	Peptidyl-prolyl cis-trans isomerase FKBP1A OS=Mus musculus OX=10090 GN=Fkbp1a PE=1 SV=2	0	28	0.924531	0.718115
Q62446	Peptidyl-prolyl cis-trans isomerase FKBP3 OS=Mus musculus OX=10090 GN=Fkbp3 PE=1 SV=2	0	20	1.23666	1.09465
Q3TE63	Peptidyl-prolyl cis-trans isomerase OS=Mus musculus OX=10090 GN=Ppia PE=2 SV=1	0	36	1.30952	0.787718
O55103	Periaxin OS=Mus musculus OX=10090 GN=Prx PE=1 SV=1	0.001	9	2.81035	2.79739
Q8CGN5	Perilipin-1 OS=Mus musculus OX=10090 GN=Plin1 PE=1 SV=2	0.001	5	1.65285	2.60449
Q9DBG5	Perilipin-3 OS=Mus musculus OX=10090 GN=Plin3 PE=1 SV=1	0.001	3	1.06789	0.16949
O88492	Perilipin-4 OS=Mus musculus OX=10090 GN=Plin4 PE=1 SV=2	0	22	0.760693	0.563523
P35700	Peroxiredoxin-1 OS=Mus musculus OX=10090 GN=Prdx1 PE=1 SV=1	0	86	0.994537	0.846156
Q61171	Peroxiredoxin-2 OS=Mus musculus OX=10090 GN=Prdx2 PE=1 SV=3	0	58	1.16154	1.17788
P99029	Peroxiredoxin-5, mitochondrial OS=Mus musculus OX=10090 GN=Prdx5 PE=1 SV=2	0	73	0.890559	0.906417
P51660	Peroxisomal multifunctional enzyme type 2 OS=Mus musculus OX=10090 GN=Hsd17b4 PE=1 SV=3	0.003	1	1.38404	1.10209
Q66JR7	Pgm2 protein (Fragment) OS=Mus musculus OX=10090 GN=Pgm1 PE=2 SV=1	0	436	0.722314	0.842605
B0LAA9	Phosphoglycerate kinase (Fragment) OS=Mus musculus OX=10090 GN=Pgk1 PE=2 SV=1	0	54	0.465541	1.76041
P09411	Phosphoglycerate kinase 1 OS=Mus musculus OX=10090 GN=Pgk1 PE=1 SV=4	0	435	0.863078	0.871586
Q3U7Z6	Phosphoglycerate mutase OS=Mus musculus OX=10090 GN=Pgam1 PE=1 SV=1	0	34	0.839528	0.794785
Q5NCI4	Phosphoglycerate mutase OS=Mus musculus OX=10090 GN=Pgam2 PE=1 SV=1	0	419	0.993935	0.922209
P07934	Phosphorylase b kinase gamma catalytic chain, skeletal muscle/heart isoform OS=Mus musculus OX=10090 GN=Phkg1 PE=1 SV=3	0	46	0.673069	1.12444
Q7TSH2	Phosphorylase b kinase regulatory subunit beta OS=Mus musculus OX=10090 GN=Phkb PE=1 SV=1	0	72	0.823621	1.00362
A2AI87	Phosphorylase b kinase regulatory subunit OS=Mus musculus OX=10090 GN=Phka1 PE=1 SV=1	0	90	0.93664	1.39182
P97298	Pigment epithelium-derived factor OS=Mus musculus OX=10090 GN=Serpinf1 PE=1 SV=2	0.001	7	0.328847	0.797127
Q3TIK0	Platelet-activating factor acetylhydrolase IB subunit alpha OS=Mus musculus OX=10090 GN=Pafah1b1 PE=2 SV=1	0.004	6	1.48648	1.29285
Q3TLE2	Pleckstrin homology domain containing, family C (With FERM domain) member 1 OS=Mus musculus OX=10090 GN=Fermt2 PE=1 SV=1	0.006	3	0.610979	0.563588
Q9QXS1	Plectin OS=Mus musculus OX=10090 GN=Plec PE=1 SV=3	0	710	1.01984	1.1026
P70206	Plexin-A1 OS=Mus musculus OX=10090 GN=Plxna1 PE=1 SV=1	0.036	1	6.08283	#DIV/0!
P60335	Poly(rC)-binding protein 1 OS=Mus musculus OX=10090 GN=Pcbp1 PE=1 SV=1	0	30	1.20953	0.785486
Q61990	Poly(rC)-binding protein 2 OS=Mus musculus OX=10090 GN=Pcbp2 PE=1 SV=1	0.001	10	2.27265	1.29478
Q6PHQ9	Polyadenylate-binding protein OS=Mus musculus OX=10090 GN=Pabpc4 PE=1 SV=1	0	11	1.74313	0.782948
Q17ST2	Potassium voltage-gated channel subfamily A member 7 OS=Mus musculus OX=10090 GN=Kcna7 PE=2 SV=2	0.022	2	1.88343	0.642343
A2A933	PR domain zinc finger protein 16 OS=Mus musculus OX=10090 GN=Prdm16 PE=1 SV=1	0.036	6	1.16933	0.828162
Q8R5J9	PRA1 family protein 3 OS=Mus musculus OX=10090 GN=Arl6ip5 PE=1 SV=2	0	21	1.6704	0.707854
Q3TVI8	Pre-B-cell leukemia transcription factor-interacting protein 1 OS=Mus musculus OX=10090 GN=Pbxip1 PE=1 SV=2	0	33	1.40218	1.03267
E9PYL9	Predicted gene 10036 OS=Mus musculus OX=10090 GN=Gm10036 PE=3 SV=1	0.001	14	1.35146	0.748469
E9PY39	Predicted gene 20431 OS=Mus musculus OX=10090 GN=Gm20431 PE=4 SV=1	0.001	17	0.880109	0.883528
A0A1B0GS68	Predicted gene 45713 OS=Mus musculus OX=10090 GN=Gm45713 PE=2 SV=1	0.001	17	1.50844	0.967463
Q8R3R9	Prefoldin 1 OS=Mus musculus OX=10090 GN=Pfdn1 PE=2 SV=1	0.022	1	0.939675	0.932401
O70591	Prefoldin subunit 2 OS=Mus musculus OX=10090 GN=Pfdn2 PE=1 SV=2	0.001	2	1.79809	0.898894
P61759	Prefoldin subunit 3 OS=Mus musculus OX=10090 GN=Vbp1 PE=1 SV=2	0.006	3	1.27619	2.05178
Q03958	Prefoldin subunit 6 OS=Mus musculus OX=10090 GN=Pfdn6 PE=1 SV=1	0.002	3	1.17762	0.304577
Q61838	Pregnancy zone protein OS=Mus musculus OX=10090 GN=Pzp PE=1 SV=3	0	82	1.30315	1.63807
P48678	Prelamin-A/C OS=Mus musculus OX=10090 GN=Lmna PE=1 SV=2	0	72	0.784014	0.894437
D3YUE2	Procollagen C-endopeptidase enhancer 1 OS=Mus musculus OX=10090 GN=Pcolce PE=1 SV=1	0.002	2	0.65408	0.636824
Q3U7V7	Profilin OS=Mus musculus OX=10090 GN=Pfn1 PE=2 SV=1	0	30	1.24697	0.98271
Q9JJV2	Profilin-2 OS=Mus musculus OX=10090 GN=Pfn2 PE=1 SV=3	0.001	15	0.700209	1.20461
D3Z7Q5	Programmed cell death protein 5 OS=Mus musculus OX=10090 GN=Pdcd5 PE=1 SV=1	0.001	10	2.81982	0.812591
P67778	Prohibitin OS=Mus musculus OX=10090 GN=Phb PE=1 SV=1	0	57	1.02201	0.712316
O35129	Prohibitin-2 OS=Mus musculus OX=10090 GN=Phb2 PE=1 SV=1	0	45	0.930159	0.849145
Q8C494	Proline-rich protein 33 OS=Mus musculus OX=10090 GN=Prr33 PE=2 SV=1	0	21	0.850908	0.687275
Q99MN9	Propionyl-CoA carboxylase beta chain, mitochondrial OS=Mus musculus OX=10090 GN=Pccb PE=1 SV=2	0.001	4	0.585235	0.604544
Q3UGC8	Propionyl-Coenzyme A carboxylase, alpha polypeptide, isoform CRA_b OS=Mus musculus OX=10090 GN=Pcca PE=1 SV=1	0.002	4	3.63954	3.01351
J3QPG5	Prosaposin OS=Mus musculus OX=10090 GN=Psap PE=1 SV=1	0	26	0.853162	0.553745
Q9DB60	Prostamide/prostaglandin F synthase OS=Mus musculus OX=10090 GN=Prxl2b PE=1 SV=1	0.001	19	1.57362	0.764173
Q3THC1	Proteasome (Prosome, macropain) 26S subunit, non-ATPase, 9 OS=Mus musculus OX=10090 GN=Psmd9 PE=2 SV=1	0.001	2	2.15236	0.877974
P97371	Proteasome activator complex subunit 1 OS=Mus musculus OX=10090 GN=Psme1 PE=1 SV=2	0.002	8	1.20153	1.13445
Q6PDI5	Proteasome adapter and scaffold protein ECM29 OS=Mus musculus OX=10090 GN=Ecpas PE=1 SV=3	0.001	2	1.62485	0.196902
Q3TS44	Proteasome subunit alpha type OS=Mus musculus OX=10090 GN=Psma1 PE=1 SV=1	0.001	16	1.54297	0.71119
Q3UWT6	Proteasome subunit alpha type OS=Mus musculus OX=10090 GN=Psma2 PE=2 SV=1	0	20	1.72619	1.10215
Q3UCF0	Proteasome subunit alpha type OS=Mus musculus OX=10090 GN=Psma4 PE=2 SV=1	0	19	1.012	0.723484
Q3TUI9	Proteasome subunit alpha type OS=Mus musculus OX=10090 GN=Psma5 PE=2 SV=1	0	25	0.714134	0.944647
O70435	Proteasome subunit alpha type-3 OS=Mus musculus OX=10090 GN=Psma3 PE=1 SV=3	0	15	1.00263	0.717844
Q9QUM9	Proteasome subunit alpha type-6 OS=Mus musculus OX=10090 GN=Psma6 PE=1 SV=1	0	27	1.23964	0.832262
Q9CWH6	Proteasome subunit alpha-type 7-like OS=Mus musculus OX=10090 GN=Psma8 PE=1 SV=1	0.003	3	0.629603	0.393546
Q6RI64	Proteasome subunit beta OS=Mus musculus OX=10090 GN=Psmb1 PE=1 SV=1	0.001	4	2.14639	1.27495
Q545G0	Proteasome subunit beta OS=Mus musculus OX=10090 GN=Psmb3 PE=1 SV=1	0.001	8	0.939822	1.11318
Q9R1P3	Proteasome subunit beta type-2 OS=Mus musculus OX=10090 GN=Psmb2 PE=1 SV=1	0.001	8	0.877914	0.961413
P99026	Proteasome subunit beta type-4 OS=Mus musculus OX=10090 GN=Psmb4 PE=1 SV=1	0.001	17	0.609079	0.752912
O55234	Proteasome subunit beta type-5 OS=Mus musculus OX=10090 GN=Psmb5 PE=1 SV=3	0.001	4	0.47861	1.40724
Q8K4F5	Protein ABHD11 OS=Mus musculus OX=10090 GN=Abhd11 PE=1 SV=1	0.003	3	0.745362	0.605568
Q9CQ89	Protein CutA OS=Mus musculus OX=10090 GN=Cuta PE=1 SV=3	0.001	10	1.00709	0.497044
P27773	Protein disulfide-isomerase A3 OS=Mus musculus OX=10090 GN=Pdia3 PE=1 SV=2	0	42	1.36677	0.914179
P09103	Protein disulfide-isomerase OS=Mus musculus OX=10090 GN=P4hb PE=1 SV=2	0	70	0.931859	1.08643
Q9D6U8	Protein FAM162A OS=Mus musculus OX=10090 GN=Fam162a PE=1 SV=1	0.013	9	1.23144	1.1402
A0A140T8N2	Protein Igkv5-48 (Fragment) OS=Mus musculus OX=10090 GN=Igkv5-48 PE=1 SV=2	0.004	2	#DIV/0!	1.18098
Q543N7	Protein kinase C and casein kinase substrate in neurons 3, isoform CRA_a OS=Mus musculus OX=10090 GN=Pacsin3 PE=1 SV=1	0	28	1.24218	0.861871
Q8K1M3	Protein kinase, cAMP dependent regulatory, type II alpha OS=Mus musculus OX=10090 GN=Prkar2a PE=1 SV=1	0	13	1.54571	1.74712
Q80WJ7	Protein LYRIC OS=Mus musculus OX=10090 GN=Mtdh PE=1 SV=1	0.007	2	#DIV/0!	1.99713
Q8K3C3	Protein LZIC OS=Mus musculus OX=10090 GN=Lzic PE=1 SV=1	0.01	1	0.705531	1.52307
Q9QYG0	Protein NDRG2 OS=Mus musculus OX=10090 GN=Ndrg2 PE=1 SV=1	0	81	0.893381	0.781133
Q9ERT9	Protein phosphatase 1 regulatory subunit 1A OS=Mus musculus OX=10090 GN=Ppp1r1a PE=1 SV=1	0.004	1	0.118946	#DIV/0!
Q99MR9	Protein phosphatase 1 regulatory subunit 3A OS=Mus musculus OX=10090 GN=Ppp1r3a PE=1 SV=2	0	15	0.823166	1.37851
Q3UM45	Protein phosphatase 1 regulatory subunit 7 OS=Mus musculus OX=10090 GN=Ppp1r7 PE=1 SV=2	0.001	5	2.05767	0.860969
Q53X15	Protein S100 OS=Mus musculus OX=10090 GN=S100a8 PE=1 SV=1	0.001	9	#DIV/0!	0.340691
P50543	Protein S100-A11 OS=Mus musculus OX=10090 GN=S100a11 PE=1 SV=1	0.006	2	3.94065	3.24375
E9PW43	Protein transport protein Sec61 subunit beta OS=Mus musculus OX=10090 GN=Gm10320 PE=3 SV=1	0.028	2	1.23391	1.80133
P60060	Protein transport protein Sec61 subunit gamma OS=Mus musculus OX=10090 GN=Sec61g PE=3 SV=1	0.003	4	1.26582	0.138566
Q8CGY6	Protein unc-45 homolog B OS=Mus musculus OX=10090 GN=Unc45b PE=1 SV=1	0	38	0.475461	0.211295
Q99LX0	Protein/nucleic acid deglycase DJ-1 OS=Mus musculus OX=10090 GN=Park7 PE=1 SV=1	0	93	1.08484	0.931416
Q08642	Protein-arginine deiminase type-2 OS=Mus musculus OX=10090 GN=Padi2 PE=1 SV=2	0	39	0.351395	0.546516
Q9D1G3	Protein-cysteine N-palmitoyltransferase HHAT-like protein OS=Mus musculus OX=10090 GN=Hhatl PE=1 SV=2	0	39	0.803354	0.700727
P21981	Protein-glutamine gamma-glutamyltransferase 2 OS=Mus musculus OX=10090 GN=Tgm2 PE=1 SV=4	0	14	1.65458	1.94605
E0CYV0	Protein-L-isoaspartate O-methyltransferase OS=Mus musculus OX=10090 GN=Pcmt1 PE=1 SV=1	0	27	0.878133	0.655623
Q32M04	Prps1l1 protein OS=Mus musculus OX=10090 GN=Prps1l1 PE=2 SV=1	0.001	4	1.24187	#DIV/0!
Q11011	Puromycin-sensitive aminopeptidase OS=Mus musculus OX=10090 GN=Npepps PE=1 SV=2	0	19	1.16381	0.585008
Q8R558	Putative SH3BGR protein (Fragment) OS=Mus musculus OX=10090 GN=Sh3bgr PE=2 SV=1	0	30	0.910714	1.13115
Q4FK49	Pyp protein OS=Mus musculus OX=10090 GN=Ppa1 PE=1 SV=1	0	21	1.54913	0.534692
A0A1B0GRP7	Pyridoxal phosphate homeostasis protein (Fragment) OS=Mus musculus OX=10090 GN=Plpbp PE=1 SV=1	0.004	1	0.662992	0.0664396
E9QPD7	Pyruvate carboxylase OS=Mus musculus OX=10090 GN=Pcx PE=1 SV=1	0	31	0.77982	1.29862
Q3UFJ3	Pyruvate dehydrogenase E1 component subunit alpha OS=Mus musculus OX=10090 GN=Pdha1 PE=1 SV=1	0	101	0.531419	0.669952
Q9D051	Pyruvate dehydrogenase E1 component subunit beta, mitochondrial OS=Mus musculus OX=10090 GN=Pdhb PE=1 SV=1	0	88	0.954561	0.76653
Q7TSQ8	Pyruvate dehydrogenase phosphatase regulatory subunit, mitochondrial OS=Mus musculus OX=10090 GN=Pdpr PE=1 SV=1	0.07	2	1.03543	0.823235
Q8BKZ9	Pyruvate dehydrogenase protein X component, mitochondrial OS=Mus musculus OX=10090 GN=Pdhx PE=1 SV=1	0	32	0.813857	0.7329
P52480	Pyruvate kinase PKM OS=Mus musculus OX=10090 GN=Pkm PE=1 SV=4	0	531	0.870248	1.01951
Q3UPA3	Rab GDP dissociation inhibitor (Fragment) OS=Mus musculus OX=10090 GN=Gdi2 PE=2 SV=1	0	56	0.937435	1.20673
Q50HX0	RAB14 protein OS=Mus musculus OX=10090 GN=Rab14 PE=2 SV=1	0.001	12	1.2138	0.851791
Q0PD38	RAB18, member RAS oncogene family, isoform CRA_a OS=Mus musculus OX=10090 GN=Rab18 PE=1 SV=1	0.003	6	1.19476	0.46419
Q5SW88	RAB1A, member RAS oncogene family OS=Mus musculus OX=10090 GN=Rab1a PE=1 SV=1	0	25	0.721796	0.830483
Q0PD65	RAB2, member RAS oncogene family OS=Mus musculus OX=10090 GN=Rab2a PE=1 SV=1	0	17	0.850614	0.558488
Q0PD56	Rab5B OS=Mus musculus OX=10090 GN=Rab5b PE=2 SV=1	0.001	5	0.396006	0.579098
A0A068BD34	Ral guanine nucleotide dissociation stimulator-like 2 OS=Mus musculus OX=10090 GN=Rgl2 PE=2 SV=1	0.073	1	0.506889	0.928012
C5H0E8	Rap1A-retro1 OS=Mus musculus OX=10090 GN=Gm9392 PE=2 SV=1	0.001	9	1.08783	1.00599
A0A068BFR3	RAS oncogene family protein OS=Mus musculus OX=10090 GN=Rab11b PE=2 SV=1	0.003	6	0.850334	0.663346
Q01730	Ras suppressor protein 1 OS=Mus musculus OX=10090 GN=Rsu1 PE=1 SV=3	0.001	19	1.27209	1.1365
Q3TLP8	RAS-related C3 botulinum substrate 1, isoform CRA_a OS=Mus musculus OX=10090 GN=Rac1 PE=1 SV=1	0	24	0.924028	0.818413
Q6NTA4	Ras-related GTP-binding protein B OS=Mus musculus OX=10090 GN=Rragb PE=1 SV=1	0.003	2	15.7535	34.8186
B1AWT3	Ras-related GTP-binding protein D OS=Mus musculus OX=10090 GN=Rragd PE=1 SV=1	0.004	2	2.70978	1.36107
P63321	Ras-related protein Ral-A OS=Mus musculus OX=10090 GN=Rala PE=1 SV=1	0.006	1	0.758302	0.60597
P10833	Ras-related protein R-Ras OS=Mus musculus OX=10090 GN=Rras PE=1 SV=1	0.06	2	1.00245	1.55239
G3X8R0	Receptor expression-enhancing protein OS=Mus musculus OX=10090 GN=Reep5 PE=1 SV=1	0.004	6	0.439139	0.55363
P68040	Receptor of activated protein C kinase 1 OS=Mus musculus OX=10090 GN=Rack1 PE=1 SV=3	0	54	1.46629	0.892808
Q6IM74	Reticulon OS=Mus musculus OX=10090 GN=Rtn2 PE=2 SV=1	0	109	1.32736	0.830274
Q78NS1	Reticulon OS=Mus musculus OX=10090 GN=Rtn4 PE=2 SV=1	0	42	1.32589	1.24493
Q9ES97	Reticulon-3 OS=Mus musculus OX=10090 GN=Rtn3 PE=1 SV=2	0.004	2	2.40586	1.57503
Q99PT1	Rho GDP-dissociation inhibitor 1 OS=Mus musculus OX=10090 GN=Arhgdia PE=1 SV=3	0	13	0.620641	0.821325
Q80U35	Rho guanine nucleotide exchange factor 17 OS=Mus musculus OX=10090 GN=Arhgef17 PE=1 SV=2	0.019	1	9.47796	#DIV/0!
A1IGU4	Rho guanine nucleotide exchange factor 37 OS=Mus musculus OX=10090 GN=Arhgef37 PE=2 SV=1	0.019	6	1.25262	0.0561565
A0A1B0GSG5	Ribonuclease inhibitor OS=Mus musculus OX=10090 GN=Rnh1 PE=1 SV=1	0	18	0.90229	1.08654
A2AM97	Ribosomal protein 10 OS=Mus musculus OX=10090 GN=RP23-436K3.4-001 PE=4 SV=1	0.003	12	1.35739	1.04537
Q3U7D2	Ribosomal protein L15 OS=Mus musculus OX=10090 GN=Rpl15 PE=2 SV=1	0.001	14	1.18013	1.30508
E9PWZ3	Ribosomal protein L3-like OS=Mus musculus OX=10090 GN=Rpl3l PE=1 SV=1	0	10	3.07668	2.10194
Q3U561	Ribosomal protein OS=Mus musculus OX=10090 GN=Rpl10a PE=2 SV=1	0	29	0.947342	0.543815
O70569	Ribosomal protein S14 OS=Mus musculus OX=10090 GN=rps14 PE=3 SV=1	0.001	11	1.07085	0.55009
Q9CQE8	RNA transcription, translation and transport factor protein OS=Mus musculus OX=10090 GN=RTRAF PE=1 SV=1	0.004	3	0.594295	0.102504
Q8BG13	RNA-binding protein 3 OS=Mus musculus OX=10090 GN=Rbm3 PE=1 SV=1	0.001	4	0.124935	0.327193
Q80V08	Rpl17 protein (Fragment) OS=Mus musculus OX=10090 GN=Rpl17 PE=2 SV=1	0.001	10	2.31297	0.948319
Q80UT7	Rpl7a protein (Fragment) OS=Mus musculus OX=10090 GN=Rpl7a PE=2 SV=1	0	18	1.45493	0.835335
Q5CZY9	Rps16 protein OS=Mus musculus OX=10090 GN=Rps16 PE=2 SV=1	0	25	1.4195	0.501178
A7E215	Rps6ka3 protein (Fragment) OS=Mus musculus OX=10090 GN=Rps6ka3 PE=2 SV=1	0.004	1	9.81543	0.517318
E9PZQ0	Ryanodine receptor 1 OS=Mus musculus OX=10090 GN=Ryr1 PE=1 SV=1	0	1070	1.12085	0.916887
Q3UP42	S100 calcium binding protein A9 (Calgranulin B), isoform CRA_a OS=Mus musculus OX=10090 GN=S100a9 PE=1 SV=1	0.001	8	#DIV/0!	1.26058
Q8R127	Saccharopine dehydrogenase-like oxidoreductase OS=Mus musculus OX=10090 GN=Sccpdh PE=1 SV=1	0.033	1	#DIV/0!	#DIV/0!
D3Z6H8	S-adenosylmethionine decarboxylase proenzyme 2 OS=Mus musculus OX=10090 GN=Amd2 PE=1 SV=1	0.003	3	2.54031	5.77283
Q91X83	S-adenosylmethionine synthase isoform type-1 OS=Mus musculus OX=10090 GN=Mat1a PE=1 SV=1	0.007	6	1.77218	1.0166
Q7TQ48	Sarcalumenin OS=Mus musculus OX=10090 GN=Srl PE=1 SV=1	0	434	0.774363	0.608717
Q544D4	Sarcoglycan, delta (Dystrophin-associated glycoprotein) OS=Mus musculus OX=10090 GN=Sgcd PE=1 SV=1	0.001	6	1.02101	0.837517
Q8R429	Sarcoplasmic/endoplasmic reticulum calcium ATPase 1 OS=Mus musculus OX=10090 GN=Atp2a1 PE=1 SV=1	0	1922	1.04785	0.951675
Q64518	Sarcoplasmic/endoplasmic reticulum calcium ATPase 3 OS=Mus musculus OX=10090 GN=Atp2a3 PE=1 SV=3	0	366	#DIV/0!	1.04758
Q3TMH2	Secernin-3 OS=Mus musculus OX=10090 GN=Scrn3 PE=1 SV=1	0.001	5	0.808961	0.0253817
Q91XH5	Sepiapterin reductase OS=Mus musculus OX=10090 GN=Spr PE=1 SV=1	0	40	1.29545	1.2324
F8WIV2	Serine (or cysteine) peptidase inhibitor, clade B, member 6a OS=Mus musculus OX=10090 GN=Serpinb6a PE=1 SV=1	0	35	0.794996	1.75181
Q9CZN7	Serine hydroxymethyltransferase, mitochondrial OS=Mus musculus OX=10090 GN=Shmt2 PE=1 SV=1	0.001	2	1.56167	0.341065
P07759	Serine protease inhibitor A3K OS=Mus musculus OX=10090 GN=Serpina3k PE=1 SV=2	0	89	18.7878	1.8499
Q8BTI8	Serine/arginine repetitive matrix protein 2 OS=Mus musculus OX=10090 GN=Srrm2 PE=1 SV=3	0.026	3	1.35518	#DIV/0!
P84104	Serine/arginine-rich splicing factor 3 OS=Mus musculus OX=10090 GN=Srsf3 PE=1 SV=1	0.006	5	2.21751	0.822956
Q9ES74	Serine/threonine-protein kinase Nek7 OS=Mus musculus OX=10090 GN=Nek7 PE=1 SV=1	0.001	5	2.06288	0.563821
Q6P9R2	Serine/threonine-protein kinase OSR1 OS=Mus musculus OX=10090 GN=Oxsr1 PE=1 SV=1	0.003	7	1.54963	1.21077
Q571J7	Serine/threonine-protein phosphatase 2A 55 kDa regulatory subunit B (Fragment) OS=Mus musculus OX=10090 GN=Ppp2r2a PE=2 SV=1	0	17	0.920073	1.11606
Q76MZ3	Serine/threonine-protein phosphatase 2A 65 kDa regulatory subunit A alpha isoform OS=Mus musculus OX=10090 GN=Ppp2r1a PE=1 SV=3	0	52	1.09333	0.942434
P58389	Serine/threonine-protein phosphatase 2A activator OS=Mus musculus OX=10090 GN=Ptpa PE=1 SV=1	0.007	3	0.585081	0.914723
P62715	Serine/threonine-protein phosphatase 2A catalytic subunit beta isoform OS=Mus musculus OX=10090 GN=Ppp2cb PE=1 SV=1	0.001	5	1.90565	0.76708
Q60676	Serine/threonine-protein phosphatase 5 OS=Mus musculus OX=10090 GN=Ppp5c PE=1 SV=3	0.013	1	#DIV/0!	1.21536
B2RRX2	Serine/threonine-protein phosphatase OS=Mus musculus OX=10090 GN=Ppp3ca PE=2 SV=1	0	12	1.54783	1.36558
P62137	Serine/threonine-protein phosphatase PP1-alpha catalytic subunit OS=Mus musculus OX=10090 GN=Ppp1ca PE=1 SV=1	0	28	1.9882	1.55968
P62141	Serine/threonine-protein phosphatase PP1-beta catalytic subunit OS=Mus musculus OX=10090 GN=Ppp1cb PE=1 SV=3	0	40	0.720935	0.978165
Q8C483	Serine--tRNA ligase, cytoplasmic OS=Mus musculus OX=10090 GN=Sars PE=1 SV=1	0.001	8	0.643989	0.563753
Q921I1	Serotransferrin OS=Mus musculus OX=10090 GN=Tf PE=1 SV=1	0	226	1.32706	1.5991
P19324	Serpin H1 OS=Mus musculus OX=10090 GN=Serpinh1 PE=1 SV=3	0	42	0.678933	0.896174
Q62087	Serum paraoxonase/lactonase 3 OS=Mus musculus OX=10090 GN=Pon3 PE=1 SV=2	0.001	7	0.842135	0.612979
X2BYH7	Setdb2-Phf11 fusion protein variant 10 (Fragment) OS=Mus musculus OX=10090 GN=Setdb2-Phf11 fusion PE=2 SV=1	0.075	1	#DIV/0!	#DIV/0!
H3BKH6	S-formylglutathione hydrolase OS=Mus musculus OX=10090 GN=Esd PE=1 SV=1	0	10	0.982512	0.51109
Q8BZ71	SH3 and cysteine-rich domain-containing protein 3 OS=Mus musculus OX=10090 GN=Stac3 PE=1 SV=1	0.001	8	1.08531	1.22113
E9Q5L3	Short/branched chain-specific acyl-CoA dehydrogenase, mitochondrial OS=Mus musculus OX=10090 GN=Acadsb PE=1 SV=1	0.001	6	1.42561	1.21791
Q07417	Short-chain specific acyl-CoA dehydrogenase, mitochondrial OS=Mus musculus OX=10090 GN=Acads PE=1 SV=2	0	37	0.718203	1.14294
D3YTS1	Signal peptidase complex catalytic subunit SEC11 OS=Mus musculus OX=10090 GN=Sec11a PE=1 SV=1	0.027	1	0.576264	0.346937
Q9DBG7	Signal recognition particle receptor subunit alpha OS=Mus musculus OX=10090 GN=Srpra PE=1 SV=1	0.002	2	0.958215	1.15581
Q9D8L3	Signal sequence receptor, delta OS=Mus musculus OX=10090 GN=Ssr4 PE=1 SV=1	0.001	5	2.20638	0.752259
A0A087WSP5	Signal transducer and activator of transcription OS=Mus musculus OX=10090 GN=Stat1 PE=1 SV=1	0.004	2	1.15353	#DIV/0!
A0A1E1GJG6	Single-chain variable OS=Mus musculus OX=10090 GN=Wgn-scFv PE=2 SV=1	0.006	2	2.44804	#DIV/0!
Q9CYR0	Single-stranded DNA-binding protein, mitochondrial OS=Mus musculus OX=10090 GN=Ssbp1 PE=1 SV=1	0.003	3	1.10153	0.0991678
Q9DC77	Small muscular protein OS=Mus musculus OX=10090 GN=Smpx PE=1 SV=2	0	17	1.81721	0.871589
P62320	Small nuclear ribonucleoprotein Sm D3 OS=Mus musculus OX=10090 GN=Snrpd3 PE=1 SV=1	0.085	1	0.695022	#DIV/0!
G3UZA7	Small ubiquitin-related modifier OS=Mus musculus OX=10090 GN=Sumo3 PE=1 SV=1	0.003	6	0.44319	1.16315
Q8CI12	Smoothelin-like protein 2 OS=Mus musculus OX=10090 GN=Smtnl2 PE=1 SV=1	0	7	0.416302	1.45151
Q1MXF9	Sodium channel beta4 subunit OS=Mus musculus OX=10090 GN=Scn4b PE=2 SV=1	0.033	2	1.19009	0.878543
Q6ZQ49	Sodium/potassium-transporting ATPase subunit alpha (Fragment) OS=Mus musculus OX=10090 GN=Atp1a2 PE=2 SV=1	0	135	1.06342	1.17009
Q3TSQ1	Sodium/potassium-transporting ATPase subunit beta OS=Mus musculus OX=10090 GN=Atp1b1 PE=2 SV=1	0	16	1.45358	0.805778
P14231	Sodium/potassium-transporting ATPase subunit beta-2 OS=Mus musculus OX=10090 GN=Atp1b2 PE=1 SV=2	0	32	1.24568	0.614876
P14142	Solute carrier family 2, facilitated glucose transporter member 4 OS=Mus musculus OX=10090 GN=Slc2a4 PE=1 SV=3	0.003	7	1.27113	0.280545
Q7TPW6	Solute carrier family 25 (Mitochondrial carnitine/acylcarnitine translocase), member 20 OS=Mus musculus OX=10090 GN=Slc25a20 PE=2 SV=1	0.001	5	1.93584	1.72483
Q5SX53	Solute carrier family 25 (Mitochondrial carrier oxoglutarate carrier), member 11, isoform CRA_b OS=Mus musculus OX=10090 GN=Slc25a11 PE=1 SV=1	0	66	0.84423	0.901483
Q544D7	Solute carrier family 27 (Fatty acid transporter), member 1, isoform CRA_a OS=Mus musculus OX=10090 GN=Slc27a1 PE=1 SV=1	0.007	4	0.84118	1.10063
A0A1L1SUI3	Solute carrier family 37 (glucose-6-phosphate transporter), member 4 OS=Mus musculus OX=10090 GN=Slc37a4 PE=1 SV=1	0.001	9	0.870477	1.08472
G3X937	Solute carrier family 41 member 3 OS=Mus musculus OX=10090 GN=Slc41a3 PE=1 SV=1	0.002	5	1.77298	0.775356
Q8BGH2	Sorting and assembly machinery component 50 homolog OS=Mus musculus OX=10090 GN=Samm50 PE=1 SV=1	0	55	0.937118	1.08731
P08032	Spectrin alpha chain, erythrocytic 1 OS=Mus musculus OX=10090 GN=Spta1 PE=1 SV=3	0.03	1	2.25666	#DIV/0!
A3KGU9	Spectrin alpha chain, non-erythrocytic 1 OS=Mus musculus OX=10090 GN=Sptan1 PE=1 SV=2	0.001	9	1.52813	1.09489
B2RX08	Spectrin beta chain OS=Mus musculus OX=10090 GN=Sptb PE=2 SV=1	0.001	9	1.0085	1.02844
Q62261	Spectrin beta chain, non-erythrocytic 1 OS=Mus musculus OX=10090 GN=Sptbn1 PE=1 SV=2	0.001	5	1.08561	0.672784
P97355	Spermine synthase OS=Mus musculus OX=10090 GN=Sms PE=1 SV=1	0.001	12	0.979453	1.51187
Q8C7E7	Starch-binding domain-containing protein 1 OS=Mus musculus OX=10090 GN=Stbd1 PE=1 SV=1	0.001	2	1.88895	1.70245
Q99JB2	Stomatin-like protein 2, mitochondrial OS=Mus musculus OX=10090 GN=Stoml2 PE=1 SV=1	0.004	1	#DIV/0!	#DIV/0!
P38647	Stress-70 protein, mitochondrial OS=Mus musculus OX=10090 GN=Hspa9 PE=1 SV=3	0	65	1.21641	1.06937
E9QQ25	Striated muscle-specific serine/threonine-protein kinase OS=Mus musculus OX=10090 GN=Speg PE=1 SV=1	0	30	1.61881	1.03339
A0A1B0GRA5	Stromal interaction molecule 1 OS=Mus musculus OX=10090 GN=Stim1 PE=1 SV=1	0.001	12	1.25658	1.08506
Q9CXV1	Succinate dehydrogenase [ubiquinone] cytochrome b small subunit, mitochondrial OS=Mus musculus OX=10090 GN=Sdhd PE=1 SV=2	0.001	12	0.879569	0.777119
Q8K2B3	Succinate dehydrogenase [ubiquinone] flavoprotein subunit, mitochondrial OS=Mus musculus OX=10090 GN=Sdha PE=1 SV=1	0	168	0.761125	0.948236
Q3TE45	Succinate dehydrogenase [ubiquinone] iron-sulfur subunit, mitochondrial OS=Mus musculus OX=10090 GN=Sdhb PE=2 SV=1	0	58	0.916596	0.732707
Q5XK33	Succinate dehydrogenase complex, subunit C, integral membrane protein OS=Mus musculus OX=10090 GN=Sdhc PE=2 SV=1	0	30	0.435879	0.398471
Q9WUM5	Succinate--CoA ligase [ADP/GDP-forming] subunit alpha, mitochondrial OS=Mus musculus OX=10090 GN=Suclg1 PE=1 SV=4	0	74	1.2194	1.43233
Q3U6C7	Succinate-CoA ligase subunit beta (Fragment) OS=Mus musculus OX=10090 GN=Sucla2 PE=2 SV=1	0	96	0.600441	0.799175
Q9D0K2	Succinyl-CoA:3-ketoacid coenzyme A transferase 1, mitochondrial OS=Mus musculus OX=10090 GN=Oxct1 PE=1 SV=1	0	43	0.752686	0.862241
Q8BJS4	SUN domain-containing protein 2 OS=Mus musculus OX=10090 GN=Sun2 PE=1 SV=3	0.007	1	0.521762	0.633658
P08228	Superoxide dismutase [Cu-Zn] OS=Mus musculus OX=10090 GN=Sod1 PE=1 SV=2	0	68	1.02337	1.35311
P09671	Superoxide dismutase [Mn], mitochondrial OS=Mus musculus OX=10090 GN=Sod2 PE=1 SV=3	0	41	0.787327	0.738098
A0A1B0GS91	Supervillin OS=Mus musculus OX=10090 GN=Svil PE=1 SV=1	0.033	1	2.26815	0.838093
O89104	Synaptophysin-like protein 2 OS=Mus musculus OX=10090 GN=Sypl2 PE=1 SV=1	0	32	0.765952	0.855572
B2RQK7	Synaptopodin 2-like protein OS=Mus musculus OX=10090 GN=Synpo2l PE=1 SV=1	0	39	0.616503	0.594099
Q91YE8	Synaptopodin-2 OS=Mus musculus OX=10090 GN=Synpo2 PE=1 SV=2	0	117	1.12629	1.02197
Q70IV5	Synemin OS=Mus musculus OX=10090 GN=Synm PE=1 SV=2	0	35	1.64909	1.52085
P11983	T-complex protein 1 subunit alpha OS=Mus musculus OX=10090 GN=Tcp1 PE=1 SV=3	0	20	2.05254	0.834341
P80315	T-complex protein 1 subunit delta OS=Mus musculus OX=10090 GN=Cct4 PE=1 SV=3	0	20	1.18391	0.485062
P80316	T-complex protein 1 subunit epsilon OS=Mus musculus OX=10090 GN=Cct5 PE=1 SV=1	0.001	18	0.909553	1.08764
P80313	T-complex protein 1 subunit eta OS=Mus musculus OX=10090 GN=Cct7 PE=1 SV=1	0.001	7	1.18926	0.841108
Q3U4U6	T-complex protein 1 subunit gamma OS=Mus musculus OX=10090 GN=Cct3 PE=1 SV=1	0	47	2.75809	0.987104
O70548	Telethonin OS=Mus musculus OX=10090 GN=Tcap PE=1 SV=1	0.002	9	1.11965	0.626579
E9Q2T3	Tenascin XB OS=Mus musculus OX=10090 GN=Tnxb PE=1 SV=1	0.001	7	0.668325	1.14981
Q9EP64	Tenomodulin OS=Mus musculus OX=10090 GN=Tnmd PE=2 SV=1	0.003	6	0.369862	0.445781
A0A0R4IZY0	Thimet oligopeptidase OS=Mus musculus OX=10090 GN=Thop1 PE=1 SV=1	0.007	1	0.835334	0.848536
Q9CQU0	Thioredoxin domain-containing protein 12 OS=Mus musculus OX=10090 GN=Txndc12 PE=1 SV=1	0.088	1	0.87667	1.32391
Q9CQM5	Thioredoxin domain-containing protein 17 OS=Mus musculus OX=10090 GN=Txndc17 PE=1 SV=1	0.036	3	1.06442	1.11121
Q91W90	Thioredoxin domain-containing protein 5 OS=Mus musculus OX=10090 GN=Txndc5 PE=1 SV=2	0.036	1	1.14285	0.768432
P10639	Thioredoxin OS=Mus musculus OX=10090 GN=Txn PE=1 SV=3	0.003	1	0.804765	1.28752
Q9JMH6	Thioredoxin reductase 1, cytoplasmic OS=Mus musculus OX=10090 GN=Txnrd1 PE=1 SV=3	0.001	6	2.77839	1.65424
P97493	Thioredoxin, mitochondrial OS=Mus musculus OX=10090 GN=Txn2 PE=1 SV=1	0.001	1	1.24102	#DIV/0!
P20108	Thioredoxin-dependent peroxide reductase, mitochondrial OS=Mus musculus OX=10090 GN=Prdx3 PE=1 SV=1	0	49	0.731968	0.730349
P52196	Thiosulfate sulfurtransferase OS=Mus musculus OX=10090 GN=Tst PE=1 SV=3	0	8	1.55266	1.12064
Q9Z1T2	Thrombospondin-4 OS=Mus musculus OX=10090 GN=Thbs4 PE=1 SV=1	0.001	4	0.623927	1.0028
A2AT68	Titin (Fragment) OS=Mus musculus OX=10090 GN=Ttn PE=1 SV=1	0	333	0.840145	0.995599
A2ASS6	Titin OS=Mus musculus OX=10090 GN=Ttn PE=1 SV=1	0	18129	1.21384	0.954859
A0A1B0GR11	Transaldolase OS=Mus musculus OX=10090 GN=Taldo1 PE=1 SV=1	0	28	0.985968	1.96055
Q64152	Transcription factor BTF3 OS=Mus musculus OX=10090 GN=Btf3 PE=1 SV=3	0.001	8	1.56953	0.576951
A1L353	Transforming growth factor, beta induced OS=Mus musculus OX=10090 GN=Tgfbi PE=1 SV=1	0.075	4	0.757926	0.124358
P37804	Transgelin OS=Mus musculus OX=10090 GN=Tagln PE=1 SV=3	0.001	8	1.1738	1.23311
Q9WVA4	Transgelin-2 OS=Mus musculus OX=10090 GN=Tagln2 PE=1 SV=4	0	21	2.23345	1.11575
Q01853	Transitional endoplasmic reticulum ATPase OS=Mus musculus OX=10090 GN=Vcp PE=1 SV=4	0	161	0.976345	0.673412
P40142	Transketolase OS=Mus musculus OX=10090 GN=Tkt PE=1 SV=1	0	24	0.507793	1.85878
Q8K0Z7	Translational activator of cytochrome c oxidase 1 OS=Mus musculus OX=10090 GN=Taco1 PE=1 SV=1	0.001	7	3.82776	7.01274
P63028	Translationally-controlled tumor protein OS=Mus musculus OX=10090 GN=Tpt1 PE=1 SV=1	0	41	1.49981	1.23247
A0A286YCG8	Translocon-associated protein subunit alpha OS=Mus musculus OX=10090 GN=Ssr1 PE=1 SV=1	0.002	3	1.10293	0.915928
Q3V009	Transmembrane emp24 domain-containing protein 1 OS=Mus musculus OX=10090 GN=Tmed1 PE=1 SV=1	0.006	4	2.05329	0.32484
Q9D1D4	Transmembrane emp24 domain-containing protein 10 OS=Mus musculus OX=10090 GN=Tmed10 PE=1 SV=1	0.001	16	1.32133	0.618439
D3YZZ5	Transmembrane p24-trafficking protein 7 OS=Mus musculus OX=10090 GN=Tmed7 PE=1 SV=1	0.001	4	1.56398	0.717044
Q3UBX0	Transmembrane protein 109 OS=Mus musculus OX=10090 GN=Tmem109 PE=1 SV=2	0.001	12	0.427064	1.232
Q8BK08	Transmembrane protein 11, mitochondrial OS=Mus musculus OX=10090 GN=Tmem11 PE=1 SV=1	0.002	8	1.02784	0.65501
A0A0A0MQE1	Transmembrane protein 233 OS=Mus musculus OX=10090 GN=Tmem233 PE=4 SV=1	0.003	4	0.979158	1.18707
P07309	Transthyretin OS=Mus musculus OX=10090 GN=Ttr PE=1 SV=1	0	15	0.697806	1.05436
E9Q9K5	Triadin OS=Mus musculus OX=10090 GN=Trdn PE=1 SV=1	0	9	0.453708	3.06428
Q8JZU2	Tricarboxylate transport protein, mitochondrial OS=Mus musculus OX=10090 GN=Slc25a1 PE=1 SV=1	0.001	5	0.823118	3.49773
Q8BMS1	Trifunctional enzyme subunit alpha, mitochondrial OS=Mus musculus OX=10090 GN=Hadha PE=1 SV=1	0	257	0.775564	0.816776
Q99JY0	Trifunctional enzyme subunit beta, mitochondrial OS=Mus musculus OX=10090 GN=Hadhb PE=1 SV=1	0	98	0.877966	1.00195
Q3UJP8	Trifunctional purine biosynthetic protein adenosine-3 OS=Mus musculus OX=10090 GN=Gart PE=2 SV=1	0.001	5	1.16253	0.251228
Q3TMP8	Trimeric intracellular cation channel type A OS=Mus musculus OX=10090 GN=Tmem38a PE=1 SV=2	0	50	0.860061	1.32725
P17751	Triosephosphate isomerase OS=Mus musculus OX=10090 GN=Tpi1 PE=1 SV=4	0	289	1.15997	0.973823
Q9ERP3	Tripartite motif-containing protein 54 OS=Mus musculus OX=10090 GN=Trim54 PE=1 SV=1	0.003	2	3.21946	1.10145
Q1XH17	Tripartite motif-containing protein 72 OS=Mus musculus OX=10090 GN=Trim72 PE=1 SV=1	0	133	1.06336	0.812443
Q3TJ01	tRNA-splicing ligase RtcB homolog OS=Mus musculus OX=10090 GN=Rtcb PE=2 SV=1	0.001	4	3.2785	#DIV/0!
Q3UN19	Tropomodulin 4 OS=Mus musculus OX=10090 GN=Tmod4 PE=2 SV=1	0	81	1.00513	0.56904
P49813	Tropomodulin-1 OS=Mus musculus OX=10090 GN=Tmod1 PE=1 SV=2	0	49	1.04826	0.658876
P58771	Tropomyosin alpha-1 chain OS=Mus musculus OX=10090 GN=Tpm1 PE=1 SV=1	0	881	0.79907	0.860231
P21107	Tropomyosin alpha-3 chain OS=Mus musculus OX=10090 GN=Tpm3 PE=1 SV=3	0	381	0.412813	0.547845
P58774	Tropomyosin beta chain OS=Mus musculus OX=10090 GN=Tpm2 PE=1 SV=1	0	612	0.84614	1.28275
P20801	Troponin C, skeletal muscle OS=Mus musculus OX=10090 GN=Tnnc2 PE=1 SV=2	0	317	0.966963	0.67103
P13412	Troponin I, fast skeletal muscle OS=Mus musculus OX=10090 GN=Tnni2 PE=2 SV=2	0	489	0.697495	1.07695
Q9WUZ5	Troponin I, slow skeletal muscle OS=Mus musculus OX=10090 GN=Tnni1 PE=1 SV=3	0.003	1	#DIV/0!	0.295194
J3QP61	Troponin T, fast skeletal muscle OS=Mus musculus OX=10090 GN=Tnnt3 PE=1 SV=1	0	558	1.2396	1.38524
A0A0R4J1B0	Troponin T, fast skeletal muscle OS=Mus musculus OX=10090 GN=Tnnt3 PE=1 SV=1	0	564	0.98296	0.984576
O88346	Troponin T, slow skeletal muscle OS=Mus musculus OX=10090 GN=Tnnt1 PE=2 SV=3	0	23	0.139763	0.309627
A0A0A0MQA5	Tubulin alpha chain (Fragment) OS=Mus musculus OX=10090 GN=Tuba4a PE=1 SV=1	0	167	0.92199	0.9834
Q3TIZ0	Tubulin alpha chain OS=Mus musculus OX=10090 GN=Tuba1c PE=2 SV=1	0	135	1.25528	0.813153
Q9JJZ2	Tubulin alpha-8 chain OS=Mus musculus OX=10090 GN=Tuba8 PE=1 SV=1	0	109	1.54497	1.00696
Q3UMM1	Tubulin beta chain OS=Mus musculus OX=10090 GN=Tubb6 PE=1 SV=1	0	90	0.943112	0.669052
Q9D6F9	Tubulin beta-4A chain OS=Mus musculus OX=10090 GN=Tubb4a PE=1 SV=3	0	184	0.495417	0.790788
P68372	Tubulin beta-4B chain OS=Mus musculus OX=10090 GN=Tubb4b PE=1 SV=1	0	227	1.14503	0.773964
P99024	Tubulin beta-5 chain OS=Mus musculus OX=10090 GN=Tubb5 PE=1 SV=1	0	189	1.49512	1.04322
Q9CRB6	Tubulin polymerization-promoting protein family member 3 OS=Mus musculus OX=10090 GN=Tppp3 PE=1 SV=1	0.001	3	0.446665	1.0062
Q9Z0P5	Twinfilin-2 OS=Mus musculus OX=10090 GN=Twf2 PE=1 SV=1	0.002	4	1.17405	0.397877
A2A7S7	Tyrosine--tRNA ligase OS=Mus musculus OX=10090 GN=Yars PE=1 SV=1	0.003	5	1.58908	1.54231
P62311	U6 snRNA-associated Sm-like protein LSm3 OS=Mus musculus OX=10090 GN=Lsm3 PE=1 SV=2	0.047	1	0.46076	0.591076
Q8R1S0	Ubiquinone biosynthesis monooxygenase COQ6, mitochondrial OS=Mus musculus OX=10090 GN=Coq6 PE=1 SV=3	0.004	6	0.538949	0.629862
Q8BMS4	Ubiquinone biosynthesis O-methyltransferase, mitochondrial OS=Mus musculus OX=10090 GN=Coq3 PE=1 SV=1	0.003	2	0.981599	0.426692
Q8K1Z0	Ubiquinone biosynthesis protein COQ9, mitochondrial OS=Mus musculus OX=10090 GN=Coq9 PE=1 SV=1	0	24	0.458132	0.44868
Q9JMA1	Ubiquitin carboxyl-terminal hydrolase 14 OS=Mus musculus OX=10090 GN=Usp14 PE=1 SV=3	0.001	14	1.66758	0.809097
Q8R5H1	Ubiquitin carboxyl-terminal hydrolase 15 OS=Mus musculus OX=10090 GN=Usp15 PE=1 SV=1	0.089	1	#DIV/0!	#DIV/0!
P56399	Ubiquitin carboxyl-terminal hydrolase 5 OS=Mus musculus OX=10090 GN=Usp5 PE=1 SV=1	0.001	9	0.814728	0.560353
P58321	Ubiquitin carboxyl-terminal hydrolase isozyme L4 OS=Mus musculus OX=10090 GN=Uchl4 PE=2 SV=1	0.004	1	1.03954	0.715947
P70362	Ubiquitin recognition factor in ER-associated degradation protein 1 OS=Mus musculus OX=10090 GN=Ufd1 PE=1 SV=2	0.006	2	1.24613	0.156856
Q7TQI3	Ubiquitin thioesterase OTUB1 OS=Mus musculus OX=10090 GN=Otub1 PE=1 SV=2	0.001	7	1.21131	1.47141
Q80X50	Ubiquitin-associated protein 2-like OS=Mus musculus OX=10090 GN=Ubap2l PE=1 SV=1	0.003	1	#DIV/0!	#DIV/0!
P61080	Ubiquitin-conjugating enzyme E2 D1 OS=Mus musculus OX=10090 GN=Ube2d1 PE=1 SV=1	0.002	7	0.768957	0.575413
A0A0G2JGL0	Ubiquitin-conjugating enzyme E2 D3 OS=Mus musculus OX=10090 GN=Ube2d3 PE=1 SV=1	0.004	6	0.587694	0.279001
P61089	Ubiquitin-conjugating enzyme E2 N OS=Mus musculus OX=10090 GN=Ube2n PE=1 SV=1	0	29	0.864891	1.23413
Q922Y1	UBX domain-containing protein 1 OS=Mus musculus OX=10090 GN=Ubxn1 PE=1 SV=1	0.004	1	1.91367	1.44845
Q9DBP5	UMP-CMP kinase OS=Mus musculus OX=10090 GN=Cmpk1 PE=1 SV=1	0.001	10	1.1648	1.45678
Q3V0Z8	Uncharacterized protein (Fragment) OS=Mus musculus OX=10090 GN=Ddx5 PE=2 SV=1	0.001	13	1.00574	0.841049
Q3UZH3	Uncharacterized protein (Fragment) OS=Mus musculus OX=10090 GN=Mthfd1 PE=2 SV=1	0.001	9	1.49093	0.58386
Q3TIQ3	Uncharacterized protein (Fragment) OS=Mus musculus OX=10090 GN=Pitpna PE=2 SV=1	0.004	3	2.94332	2.83936
Q3TKG4	Uncharacterized protein (Fragment) OS=Mus musculus OX=10090 GN=Psmc3 PE=2 SV=1	0.001	10	1.69396	1.11142
Q3U111	Uncharacterized protein (Fragment) OS=Mus musculus OX=10090 GN=Rdx PE=2 SV=1	0	29	1.3062	1.04758
Q3U505	Uncharacterized protein (Fragment) OS=Mus musculus OX=10090 GN=Rpn2 PE=2 SV=1	0	13	1.27344	0.593525
Q8BT90	Uncharacterized protein (Fragment) OS=Mus musculus OX=10090 GN=Rps17 PE=2 SV=1	0	18	2.01733	0.608104
Q9D6N4	Uncharacterized protein (Fragment) OS=Mus musculus OX=10090 GN=Ttn PE=2 SV=2	0.001	3	3.31354	0.44943
Q3UNH3	Uncharacterized protein (Fragment) OS=Mus musculus OX=10090 GN=Txnl1 PE=2 SV=1	0.006	7	1.83404	1.28278
E0CYV9	Uncharacterized protein C4orf54 homolog OS=Mus musculus OX=10090 PE=1 SV=1	0.017	1	1.45547	0.16067
Q7TQE7	Uncharacterized protein KIAA0895 OS=Mus musculus OX=10090 GN=Kiaa0895 PE=2 SV=2	0.085	2	3.70981	1.04084
Q3TZ32	Uncharacterized protein OS=Mus musculus OX=10090 GN=Aars PE=2 SV=1	0.006	3	1.27102	1.07489
Q3UVI9	Uncharacterized protein OS=Mus musculus OX=10090 GN=Abcf2 PE=2 SV=1	0.001	3	2.12374	0.580697
Q3TQP7	Uncharacterized protein OS=Mus musculus OX=10090 GN=Acat1 PE=2 SV=1	0	81	0.711663	0.557584
Q3UIJ3	Uncharacterized protein OS=Mus musculus OX=10090 GN=Actc1 PE=2 SV=1	0	2446	1.368	0.83291
A0A1S6GWG3	Uncharacterized protein OS=Mus musculus OX=10090 GN=Adrm1 PE=2 SV=1	0.025	1	1.47868	0.804587
Q3UJW9	Uncharacterized protein OS=Mus musculus OX=10090 GN=Akr1a1 PE=2 SV=1	0.003	3	1.68933	0.807672
Q3TVM2	Uncharacterized protein OS=Mus musculus OX=10090 GN=Aldh2 PE=2 SV=1	0	54	0.865245	0.907548
Q3TJD4	Uncharacterized protein OS=Mus musculus OX=10090 GN=Atp5f1 PE=2 SV=1	0	50	0.866593	1.20502
Q9CQY3	Uncharacterized protein OS=Mus musculus OX=10090 GN=Atp5l PE=2 SV=1	0	61	1.26254	0.677001
Q3UC13	Uncharacterized protein OS=Mus musculus OX=10090 GN=Bckdk PE=2 SV=1	0.006	1	#DIV/0!	#DIV/0!
Q3TL33	Uncharacterized protein OS=Mus musculus OX=10090 GN=Calu PE=2 SV=1	0.019	2	0.422423	0.824076
Q3UM57	Uncharacterized protein OS=Mus musculus OX=10090 GN=Cand2 PE=2 SV=1	0	67	1.37816	0.745013
Q3TXE5	Uncharacterized protein OS=Mus musculus OX=10090 GN=Canx PE=2 SV=1	0.001	3	0.850851	0.70468
Q3TI07	Uncharacterized protein OS=Mus musculus OX=10090 GN=Capn1 PE=1 SV=1	0	45	1.29126	1.09173
Q3UBZ3	Uncharacterized protein OS=Mus musculus OX=10090 GN=Capza2 PE=2 SV=1	0	70	1.3345	0.874661
Q3UXN3	Uncharacterized protein OS=Mus musculus OX=10090 GN=Cars PE=2 SV=1	0.036	1	#DIV/0!	#DIV/0!
Q3TA14	Uncharacterized protein OS=Mus musculus OX=10090 GN=Cd36 PE=2 SV=1	0	17	0.812551	0.717116
Q3V3N6	Uncharacterized protein OS=Mus musculus OX=10090 GN=Cops2 PE=2 SV=1	0.074	2	1.66113	0.914771
Q3UQL2	Uncharacterized protein OS=Mus musculus OX=10090 GN=Cops3 PE=1 SV=1	0.002	1	4.65117	1.90093
Q3UIM5	Uncharacterized protein OS=Mus musculus OX=10090 GN=Cpt1b PE=2 SV=1	0	102	0.664844	0.814839
Q8C243	Uncharacterized protein OS=Mus musculus OX=10090 GN=Ctsd PE=2 SV=1	0	8	0.691683	0.733161
Q3TF87	Uncharacterized protein OS=Mus musculus OX=10090 GN=Dars PE=2 SV=1	0	19	1.2423	0.595607
A0A1S6GWH2	Uncharacterized protein OS=Mus musculus OX=10090 GN=Ddx39b PE=2 SV=1	0.001	6	1.15149	1.32669
Q3TQX5	Uncharacterized protein OS=Mus musculus OX=10090 GN=Ddx3x PE=1 SV=1	0.001	15	1.75882	1.44869
Q3TFF0	Uncharacterized protein OS=Mus musculus OX=10090 GN=Dnaja2 PE=2 SV=1	0.02	1	#DIV/0!	0.0821133
Q3UIJ2	Uncharacterized protein OS=Mus musculus OX=10090 GN=Eif2s3x PE=2 SV=1	0.001	2	1.71732	0.499743
Q3TFG3	Uncharacterized protein OS=Mus musculus OX=10090 GN=Eif4a1 PE=2 SV=1	0	55	1.46882	#DIV/0!
Q3THB0	Uncharacterized protein OS=Mus musculus OX=10090 GN=Eif4b PE=2 SV=1	0	3	5.2354	3.33663
Q3TK95	Uncharacterized protein OS=Mus musculus OX=10090 GN=Eif4e PE=1 SV=1	0.03	2	1.57751	1.15725
Q3V244	Uncharacterized protein OS=Mus musculus OX=10090 GN=Eif4h PE=2 SV=1	0.002	2	4.74695	1.0905
Q3UJ20	Uncharacterized protein OS=Mus musculus OX=10090 GN=Eno2 PE=2 SV=1	0	190	0.35617	1.04707
Q3TDF8	Uncharacterized protein OS=Mus musculus OX=10090 GN=Etf1 PE=2 SV=1	0.003	3	1.56419	0.675717
Q3V3W7	Uncharacterized protein OS=Mus musculus OX=10090 GN=F13a1 PE=2 SV=1	0.001	10	1.90611	0.256508
Q3TI98	Uncharacterized protein OS=Mus musculus OX=10090 GN=Farsb PE=2 SV=1	0.001	4	1.19842	0.586559
Q3TH92	Uncharacterized protein OS=Mus musculus OX=10090 GN=Fbp2 PE=2 SV=1	0	41	0.749159	0.706391
Q3UEG9	Uncharacterized protein OS=Mus musculus OX=10090 GN=Flot2 PE=2 SV=1	0.006	1	2.76408	0.594458
B9EKG5	Uncharacterized protein OS=Mus musculus OX=10090 GN=Gm4841 PE=2 SV=1	0.017	1	3.96435	0.287562
Q3TW77	Uncharacterized protein OS=Mus musculus OX=10090 GN=Grn PE=2 SV=1	0.002	1	2.36814	0.599377
Q8BW12	Uncharacterized protein OS=Mus musculus OX=10090 GN=Gsto2 PE=2 SV=1	0.004	2	0.592752	0.610322
Q3UK83	Uncharacterized protein OS=Mus musculus OX=10090 GN=Hnrnpa1 PE=2 SV=1	0.001	3	0.790261	0.395684
Q3UZG3	Uncharacterized protein OS=Mus musculus OX=10090 GN=Hnrnpa3 PE=2 SV=1	0.001	3	1.78885	3.23027
Q3TL71	Uncharacterized protein OS=Mus musculus OX=10090 GN=Hnrnpk PE=2 SV=1	0	38	0.922856	0.99506
A0A1S6GWJ8	Uncharacterized protein OS=Mus musculus OX=10090 GN=Hnrnpm PE=2 SV=1	0.001	3	1.98448	1.20778
Q3TVV6	Uncharacterized protein OS=Mus musculus OX=10090 GN=Hnrnpu PE=2 SV=1	0	17	0.717405	0.802529
Q3TJG7	Uncharacterized protein OS=Mus musculus OX=10090 GN=Map2k3 PE=2 SV=1	0.001	7	0.660256	0.57488
Q545G1	Uncharacterized protein OS=Mus musculus OX=10090 GN=Mylpf PE=1 SV=1	0	1064	0.91475	0.722926
Q3TLX1	Uncharacterized protein OS=Mus musculus OX=10090 GN=Nampt PE=2 SV=1	0.001	10	0.44625	1.24495
Q8C1W9	Uncharacterized protein OS=Mus musculus OX=10090 GN=Nap1l4 PE=2 SV=1	0	11	0.799068	1.93434
Q8BU20	Uncharacterized protein OS=Mus musculus OX=10090 GN=Ndufb5 PE=2 SV=1	0	26	0.688197	1.23226
Q3UY05	Uncharacterized protein OS=Mus musculus OX=10090 GN=Ndufs8 PE=2 SV=1	0.001	16	0.177223	1.49454
Q3TD78	Uncharacterized protein OS=Mus musculus OX=10090 GN=Nipsnap2 PE=2 SV=1	0	70	0.682162	0.923711
Q8C550	Uncharacterized protein OS=Mus musculus OX=10090 GN=Nol3 PE=2 SV=1	0.001	14	1.65121	1.90417
Q3U536	Uncharacterized protein OS=Mus musculus OX=10090 GN=Npm1 PE=2 SV=1	0.001	14	2.02324	0.768966
Q3UVN5	Uncharacterized protein OS=Mus musculus OX=10090 GN=Nsfl1c PE=2 SV=1	0.001	4	1.26225	0.950504
Q3TVT6	Uncharacterized protein OS=Mus musculus OX=10090 GN=Pcyox1 PE=2 SV=1	0.001	6	1.7534	1.86266
Q3THH1	Uncharacterized protein OS=Mus musculus OX=10090 GN=Pdia6 PE=2 SV=1	0	15	1.18666	1.8431
Q3TGC5	Uncharacterized protein OS=Mus musculus OX=10090 GN=Pebp1 PE=2 SV=1	0	77	1.01319	1.56394
Q3UB60	Uncharacterized protein OS=Mus musculus OX=10090 GN=Ppid PE=2 SV=1	0.006	4	0.951304	#DIV/0!
Q8CAZ9	Uncharacterized protein OS=Mus musculus OX=10090 GN=Prelp PE=2 SV=1	0	60	0.588019	1.48158
Q8C6A3	Uncharacterized protein OS=Mus musculus OX=10090 GN=Prep PE=2 SV=1	0.001	5	2.67679	0.742126
A0A1S6GWH1	Uncharacterized protein OS=Mus musculus OX=10090 GN=Psmc5 PE=2 SV=1	0	15	2.16199	1.06964
Q3THG2	Uncharacterized protein OS=Mus musculus OX=10090 GN=Psmd11 PE=2 SV=1	0.001	12	1.48357	1.27112
Q3U8F5	Uncharacterized protein OS=Mus musculus OX=10090 GN=Psmd12 PE=2 SV=1	0	9	0.997065	0.490332
Q3ULG4	Uncharacterized protein OS=Mus musculus OX=10090 GN=Psmd4 PE=2 SV=1	0.003	3	0.476701	0.140955
Q3TJG6	Uncharacterized protein OS=Mus musculus OX=10090 GN=Ptges3 PE=2 SV=1	0.001	4	1.1692	#DIV/0!
Q3TIN2	Uncharacterized protein OS=Mus musculus OX=10090 GN=Qars PE=2 SV=1	0.004	1	1.35656	0.325554
Q3U621	Uncharacterized protein OS=Mus musculus OX=10090 GN=Rab10 PE=2 SV=1	0	25	0.785875	0.912826
Q3UJI2	Uncharacterized protein OS=Mus musculus OX=10090 GN=Rbbp7 PE=2 SV=1	0.028	1	0.866419	0.732172
Q3TN61	Uncharacterized protein OS=Mus musculus OX=10090 GN=Rhoa PE=2 SV=1	0.001	10	1.55134	2.23395
Q9CWK0	Uncharacterized protein OS=Mus musculus OX=10090 GN=Rpl14 PE=2 SV=1	0	19	1.77437	1.41923
Q3UW40	Uncharacterized protein OS=Mus musculus OX=10090 GN=Rpl24 PE=2 SV=1	0.001	17	1.61392	0.902698
Q3U8M3	Uncharacterized protein OS=Mus musculus OX=10090 GN=Rpl37a PE=2 SV=1	0.001	6	3.20073	0.503741
Q3U850	Uncharacterized protein OS=Mus musculus OX=10090 GN=Rpl5 PE=2 SV=1	0	11	1.54414	1.3781
Q9DB79	Uncharacterized protein OS=Mus musculus OX=10090 GN=Rps11 PE=2 SV=1	0	15	1.19865	0.601133
Q9CZI5	Uncharacterized protein OS=Mus musculus OX=10090 GN=Rps23 PE=2 SV=1	0.002	7	0.554665	0.833762
Q3UCL7	Uncharacterized protein OS=Mus musculus OX=10090 GN=Rps3 PE=2 SV=1	0	32	0.797947	0.53721
Q3TXJ4	Uncharacterized protein OS=Mus musculus OX=10090 GN=Sar1a PE=2 SV=1	0	23	1.20212	0.734354
Q8BK60	Uncharacterized protein OS=Mus musculus OX=10090 GN=Serpinb1a PE=2 SV=1	0.076	1	#DIV/0!	#DIV/0!
Q3THQ5	Uncharacterized protein OS=Mus musculus OX=10090 GN=Stip1 PE=2 SV=1	0	15	2.08452	1.27662
A0A1S6GWK0	Uncharacterized protein OS=Mus musculus OX=10090 GN=Stt3a PE=2 SV=1	0.003	4	0.145841	#DIV/0!
Q3U7E6	Uncharacterized protein OS=Mus musculus OX=10090 GN=Surf4 PE=2 SV=1	0.001	13	2.69108	0.747616
Q3TK29	Uncharacterized protein OS=Mus musculus OX=10090 GN=Trap1 PE=2 SV=1	0.001	7	0.88319	0.60331
A0A1S6GWH5	Uncharacterized protein OS=Mus musculus OX=10090 GN=Uba1 PE=2 SV=1	0	46	1.06916	0.995239
Q3THM1	Uncharacterized protein OS=Mus musculus OX=10090 GN=Uqcrc1 PE=2 SV=1	0	163	0.760488	1.03811
Q3TFD9	Uncharacterized protein OS=Mus musculus OX=10090 GN=Vim PE=2 SV=1	0	132	1.07331	0.563258
Q3UBK2	Uncharacterized protein OS=Mus musculus OX=10090 PE=2 SV=1	0	16	0.509129	0.811368
Q9WTI7	Unconventional myosin-Ic OS=Mus musculus OX=10090 GN=Myo1c PE=1 SV=2	0.018	2	1.12662	0.918985
E9PZW8	Unconventional myosin-IXb OS=Mus musculus OX=10090 GN=Myo9b PE=1 SV=1	0.02	2	#DIV/0!	#DIV/0!
Q62486	Unknown protein (Fragment) OS=Mus musculus OX=10090 GN=unknown PE=2 SV=1	0.006	1	1.17753	5.15696
Q8BHG2	UPF0587 protein C1orf123 homolog OS=Mus musculus OX=10090 PE=1 SV=1	0.004	3	0.415551	0.592765
Q8VE95	UPF0598 protein C8orf82 homolog OS=Mus musculus OX=10090 PE=1 SV=1	0.07	2	0.766272	0.550158
Q78IK2	Up-regulated during skeletal muscle growth protein 5 OS=Mus musculus OX=10090 GN=Atp5md PE=1 SV=1	0	11	0.927278	0.921859
Q91ZJ5	UTP--glucose-1-phosphate uridylyltransferase OS=Mus musculus OX=10090 GN=Ugp2 PE=1 SV=3	0	110	1.06097	1.11089
P54728	UV excision repair protein RAD23 homolog B OS=Mus musculus OX=10090 GN=Rad23b PE=1 SV=2	0.016	3	1.04836	0.443589
Q3TJ43	Vacuolar protein sorting-associated protein 35 OS=Mus musculus OX=10090 GN=Vps35 PE=2 SV=1	0.001	5	1.53498	0.901887
G3UY93	Valine--tRNA ligase (Fragment) OS=Mus musculus OX=10090 GN=Vars PE=1 SV=1	0.004	2	1.54125	0.54825
Q49S98	Vasicular inhibitory amino acid transporter 10D OS=Mus musculus OX=10090 GN=Slc32a1 PE=2 SV=1	0.088	2	1.01259	#DIV/0!
P50544	Very long-chain specific acyl-CoA dehydrogenase, mitochondrial OS=Mus musculus OX=10090 GN=Acadvl PE=1 SV=3	0	125	0.72358	0.816634
Q9CY27	Very-long-chain enoyl-CoA reductase OS=Mus musculus OX=10090 GN=Tecr PE=1 SV=1	0	25	1.19142	1.37938
Q8BH80	Vesicle-associated membrane protein, associated protein B and C OS=Mus musculus OX=10090 GN=Vapb PE=1 SV=1	0	20	0.629519	0.759054
Q9WV55	Vesicle-associated membrane protein-associated protein A OS=Mus musculus OX=10090 GN=Vapa PE=1 SV=2	0	36	0.866788	1.18827
Q9DBH5	Vesicular integral-membrane protein VIP36 OS=Mus musculus OX=10090 GN=Lman2 PE=1 SV=2	0.007	2	#DIV/0!	#DIV/0!
Q65ZL8	VH7183-DSP2-JH3-CH1 protein (Fragment) OS=Mus musculus OX=10090 GN=VH7183-DSP2-JH3-CH1 PE=1 SV=1	0.001	6	#DIV/0!	#DIV/0!
Q64727	Vinculin OS=Mus musculus OX=10090 GN=Vcl PE=1 SV=4	0	50	0.666792	0.783283
P21614	Vitamin D-binding protein OS=Mus musculus OX=10090 GN=Gc PE=1 SV=2	0.001	6	49.3853	40.2038
Q5EBQ0	Voltage-dependent anion channel 3 OS=Mus musculus OX=10090 GN=Vdac3 PE=2 SV=1	0	113	1.11618	0.393552
Q60932	Voltage-dependent anion-selective channel protein 1 OS=Mus musculus OX=10090 GN=Vdac1 PE=1 SV=3	0	200	1.16462	0.882
Q60930	Voltage-dependent anion-selective channel protein 2 OS=Mus musculus OX=10090 GN=Vdac2 PE=1 SV=2	0	78	1.13881	0.726706
O08532	Voltage-dependent calcium channel subunit alpha-2/delta-1 OS=Mus musculus OX=10090 GN=Cacna2d1 PE=1 SV=1	0	117	0.980561	1.02031
Q02789	Voltage-dependent L-type calcium channel subunit alpha-1S OS=Mus musculus OX=10090 GN=Cacna1s PE=1 SV=2	0	77	1.15942	1.05493
A0A0R4J194	Voltage-dependent L-type calcium channel subunit beta-1 OS=Mus musculus OX=10090 GN=Cacnb1 PE=1 SV=1	0	47	1.40585	1.25583
Q99KC8	von Willebrand factor A domain-containing protein 5A OS=Mus musculus OX=10090 GN=Vwa5a PE=1 SV=2	0.001	5	2.45608	0.986866
P50516	V-type proton ATPase catalytic subunit A OS=Mus musculus OX=10090 GN=Atp6v1a PE=1 SV=2	0.018	1	0.575504	0.849459
Q80ZI9	WD repeat domain 1 (Fragment) OS=Mus musculus OX=10090 GN=Wdr1 PE=2 SV=1	0	20	1.1931	0.962294
Q11136	Xaa-Pro dipeptidase OS=Mus musculus OX=10090 GN=Pepd PE=1 SV=3	0.001	6	0.783158	1.09977
E9QQ93	Xin actin-binding repeat-containing protein 1 OS=Mus musculus OX=10090 GN=Xirp1 PE=1 SV=1	0.003	4	#DIV/0!	#DIV/0!
