# Supplementary material for: Sodium fluoride induces skeletal muscle atrophy via changes in mitochondrial and sarcomeric proteomes
Source: PLoS One. 2022 Dec 22;17(12):e0279261. doi: 10.1371/journal.pone.0279261 (PMC9779014; doi:10.1371/journal.pone.0279261)
Supplement: S3 Table — (XLSX) [file pone.0279261.s005.xlsx]

## Sheet: Sheet1
Accession	Description	Exp. q-value	# PSMs	FC_15day/Control
P01887	Beta-2-microglobulin OS=Mus musculus OX=10090 GN=B2m PE=1 SV=2	0.004	2	111.119
P21614	Vitamin D-binding protein OS=Mus musculus OX=10090 GN=Gc PE=1 SV=2	0.001	6	49.3853
P01867	Ig gamma-2B chain C region OS=Mus musculus OX=10090 GN=Igh-3 PE=1 SV=3	0	43	25.5569
P07759	Serine protease inhibitor A3K OS=Mus musculus OX=10090 GN=Serpina3k PE=1 SV=2	0	89	18.7878
Q6NTA4	Ras-related GTP-binding protein B OS=Mus musculus OX=10090 GN=Rragb PE=1 SV=1	0.003	2	15.7535
Q9CQR2	40S ribosomal protein S21 OS=Mus musculus OX=10090 GN=Rps21 PE=1 SV=1	0.001	5	15.0889
Q505N9	Igh protein OS=Mus musculus OX=10090 GN=Igh PE=1 SV=1	0	39	13.7746
A7E215	Rps6ka3 protein (Fragment) OS=Mus musculus OX=10090 GN=Rps6ka3 PE=2 SV=1	0.004	1	9.81543
Q6KAN1	MFLJ00316 protein (Fragment) OS=Mus musculus OX=10090 GN=Gbp7 PE=2 SV=1	0.001	7	9.63059
Q80U35	Rho guanine nucleotide exchange factor 17 OS=Mus musculus OX=10090 GN=Arhgef17 PE=1 SV=2	0.019	1	9.47796
P01901	H-2 class I histocompatibility antigen, K-B alpha chain OS=Mus musculus OX=10090 GN=H2-K1 PE=1 SV=1	0.001	6	8.82957
Q14AI7	COP9 (Constitutive photomorphogenic) homolog, subunit 4 (Arabidopsis thaliana) OS=Mus musculus OX=10090 GN=Cops4 PE=1 SV=1	0.001	5	7.98045
A0A1W2P6T8	Coiled-coil domain-containing 162 OS=Mus musculus OX=10090 GN=Ccdc162 PE=1 SV=1	0.017	1	7.28287
Q60710	Deoxynucleoside triphosphate triphosphohydrolase SAMHD1 OS=Mus musculus OX=10090 GN=Samhd1 PE=1 SV=3	0.022	1	6.49305
P70206	Plexin-A1 OS=Mus musculus OX=10090 GN=Plxna1 PE=1 SV=1	0.036	1	6.08283
Q3THB0	Uncharacterized protein OS=Mus musculus OX=10090 GN=Eif4b PE=2 SV=1	0	3	5.2354
P47915	60S ribosomal protein L29 OS=Mus musculus OX=10090 GN=Rpl29 PE=1 SV=2	0.001	4	5.17723
Q8VCF0	Mitochondrial antiviral-signaling protein OS=Mus musculus OX=10090 GN=Mavs PE=1 SV=1	0.022	1	5.17345
A0A075B6A0	Immunoglobulin heavy constant mu (Fragment) OS=Mus musculus OX=10090 GN=Ighm PE=1 SV=2	0	27	5.1141
Q3V244	Uncharacterized protein OS=Mus musculus OX=10090 GN=Eif4h PE=2 SV=1	0.002	2	4.74695
O54950	5'-AMP-activated protein kinase subunit gamma-1 OS=Mus musculus OX=10090 GN=Prkag1 PE=1 SV=2	0.033	1	4.73498
B1AQ77	Keratin 15, isoform CRA_a OS=Mus musculus OX=10090 GN=Krt15 PE=1 SV=1	0.001	10	4.68396
Q3UQL2	Uncharacterized protein OS=Mus musculus OX=10090 GN=Cops3 PE=1 SV=1	0.002	1	4.65117
Q99KR7	Peptidyl-prolyl cis-trans isomerase F, mitochondrial OS=Mus musculus OX=10090 GN=Ppif PE=1 SV=1	0.085	2	4.45819
A0JNY7	Eukaryotic translation initiation factor 4, gamma 2 OS=Mus musculus OX=10090 GN=Eif4g2 PE=2 SV=1	0.028	1	4.4561
E9Q0F0	Keratin 78 OS=Mus musculus OX=10090 GN=Krt78 PE=1 SV=1	0	12	4.38113
Q505D7	Optic atrophy 3 protein homolog OS=Mus musculus OX=10090 GN=Opa3 PE=1 SV=1	0.007	1	4.2586
Q811M6	Interferon gamma induced GTPase OS=Mus musculus OX=10090 GN=Igtp PE=2 SV=1	0	21	4.21696
A0A1G5SJJ3	Irgm1 OS=Mus musculus OX=10090 GN=OTTMUSPWKG00059374 PE=4 SV=1	0	14	4.17054
P04104	Keratin, type II cytoskeletal 1 OS=Mus musculus OX=10090 GN=Krt1 PE=1 SV=4	0	19	4.08311
B9EKG5	Uncharacterized protein OS=Mus musculus OX=10090 GN=Gm4841 PE=2 SV=1	0.017	1	3.96435
P50543	Protein S100-A11 OS=Mus musculus OX=10090 GN=S100a11 PE=1 SV=1	0.006	2	3.94065
Q8K0Z7	Translational activator of cytochrome c oxidase 1 OS=Mus musculus OX=10090 GN=Taco1 PE=1 SV=1	0.001	7	3.82776
P02535	Keratin, type I cytoskeletal 10 OS=Mus musculus OX=10090 GN=Krt10 PE=1 SV=3	0.001	5	3.78616
Q61102	ATP-binding cassette sub-family B member 7, mitochondrial OS=Mus musculus OX=10090 GN=Abcb7 PE=1 SV=3	0.004	5	3.78285
Q7TQE7	Uncharacterized protein KIAA0895 OS=Mus musculus OX=10090 GN=Kiaa0895 PE=2 SV=2	0.085	2	3.70981
Q3UGC8	Propionyl-Coenzyme A carboxylase, alpha polypeptide, isoform CRA_b OS=Mus musculus OX=10090 GN=Pcca PE=1 SV=1	0.002	4	3.63954
P01899	H-2 class I histocompatibility antigen, D-B alpha chain OS=Mus musculus OX=10090 GN=H2-D1 PE=1 SV=2	0.002	6	3.60495
A0A2R8W6P0	Leukocyte surface antigen CD47 OS=Mus musculus OX=10090 GN=Cd47 PE=1 SV=1	0.024	1	3.482
E9Q6A6	Collagen alpha-6(VI) chain OS=Mus musculus OX=10090 GN=Col6a6 PE=1 SV=2	0.001	4	3.42165
Q05BC3	Echinoderm microtubule-associated protein-like 1 OS=Mus musculus OX=10090 GN=Eml1 PE=1 SV=1	0.001	6	3.41989
E9Q0B5	Fc fragment of IgG-binding protein OS=Mus musculus OX=10090 GN=Fcgbp PE=1 SV=1	0.017	6	3.41972
Q8R4N0	Citramalyl-CoA lyase, mitochondrial OS=Mus musculus OX=10090 GN=Clybl PE=1 SV=2	0.004	2	3.41834
Q8VDQ8	NAD-dependent protein deacetylase sirtuin-2 OS=Mus musculus OX=10090 GN=Sirt2 PE=1 SV=2	0.003	2	3.41249
Q32P04	Keratin 5 OS=Mus musculus OX=10090 GN=Krt5 PE=1 SV=2	0	19	3.34522
Q9D6N4	Uncharacterized protein (Fragment) OS=Mus musculus OX=10090 GN=Ttn PE=2 SV=2	0.001	3	3.31354
Q3TJ01	tRNA-splicing ligase RtcB homolog OS=Mus musculus OX=10090 GN=Rtcb PE=2 SV=1	0.001	4	3.2785
Q9ERP3	Tripartite motif-containing protein 54 OS=Mus musculus OX=10090 GN=Trim54 PE=1 SV=1	0.003	2	3.21946
Q3U8M3	Uncharacterized protein OS=Mus musculus OX=10090 GN=Rpl37a PE=2 SV=1	0.001	6	3.20073
Q91VK1	Basic leucine zipper and W2 domain-containing protein 2 OS=Mus musculus OX=10090 GN=Bzw2 PE=1 SV=1	0.003	8	3.11467
E9PWZ3	Ribosomal protein L3-like OS=Mus musculus OX=10090 GN=Rpl3l PE=1 SV=1	0	10	3.07668
P23116	Eukaryotic translation initiation factor 3 subunit A OS=Mus musculus OX=10090 GN=Eif3a PE=1 SV=5	0.001	5	3.00611
P14427	H-2 class I histocompatibility antigen, D-P alpha chain OS=Mus musculus OX=10090 GN=H2-D1 PE=1 SV=1	0.005	2	3.0031
Q3TIQ3	Uncharacterized protein (Fragment) OS=Mus musculus OX=10090 GN=Pitpna PE=2 SV=1	0.004	3	2.94332
Q9JHU4	Cytoplasmic dynein 1 heavy chain 1 OS=Mus musculus OX=10090 GN=Dync1h1 PE=1 SV=2	0	32	2.9189
F6X9B6	Nebulin (Fragment) OS=Mus musculus OX=10090 GN=Neb PE=1 SV=1	0	352	2.91747
Q9QZZ6	Dermatopontin OS=Mus musculus OX=10090 GN=Dpt PE=1 SV=1	0.001	7	2.91364
Q8BFZ9	Erlin-2 OS=Mus musculus OX=10090 GN=Erlin2 PE=1 SV=1	0.005	1	2.91347
E9PVJ7	Olfactory receptor OS=Mus musculus OX=10090 GN=Olfr247 PE=3 SV=2	0.02	1	2.84597
A2AL79	Aspartyl/asparaginyl beta-hydroxylase OS=Mus musculus OX=10090 GN=Asph PE=1 SV=1	0	11	2.84011
D3Z7Q5	Programmed cell death protein 5 OS=Mus musculus OX=10090 GN=Pdcd5 PE=1 SV=1	0.001	10	2.81982
O35641	H-2K(D) antigen OS=Mus musculus OX=10090 GN=mCG_129835 PE=3 SV=1	0.002	2	2.81548
O55103	Periaxin OS=Mus musculus OX=10090 GN=Prx PE=1 SV=1	0.001	9	2.81035
Q9JMH6	Thioredoxin reductase 1, cytoplasmic OS=Mus musculus OX=10090 GN=Txnrd1 PE=1 SV=3	0.001	6	2.77839
Q8JZW4	Copine-5 OS=Mus musculus OX=10090 GN=Cpne5 PE=1 SV=1	0.006	3	2.773
Q3UEG9	Uncharacterized protein OS=Mus musculus OX=10090 GN=Flot2 PE=2 SV=1	0.006	1	2.76408
Q3U4U6	T-complex protein 1 subunit gamma OS=Mus musculus OX=10090 GN=Cct3 PE=1 SV=1	0	47	2.75809
B1AWT3	Ras-related GTP-binding protein D OS=Mus musculus OX=10090 GN=Rragd PE=1 SV=1	0.004	2	2.70978
Q3U7E6	Uncharacterized protein OS=Mus musculus OX=10090 GN=Surf4 PE=2 SV=1	0.001	13	2.69108
A2AAJ9	Obscurin OS=Mus musculus OX=10090 GN=Obscn PE=1 SV=2	0	373	2.68244
Q8C6A3	Uncharacterized protein OS=Mus musculus OX=10090 GN=Prep PE=2 SV=1	0.001	5	2.67679
P01657	Ig kappa chain V-III region PC 2413 OS=Mus musculus OX=10090 PE=1 SV=1	0	10	2.67679
Q3T9L1	Coronin OS=Mus musculus OX=10090 GN=Coro1a PE=2 SV=1	0.017	1	2.67247
P11276	Fibronectin OS=Mus musculus OX=10090 GN=Fn1 PE=1 SV=4	0	14	2.63779
Q01339	Beta-2-glycoprotein 1 OS=Mus musculus OX=10090 GN=Apoh PE=1 SV=1	0.013	1	2.62444
Q9CQ91	NADH dehydrogenase [ubiquinone] 1 alpha subcomplex subunit 3 OS=Mus musculus OX=10090 GN=Ndufa3 PE=1 SV=1	0.002	5	2.62349
P01655	Ig kappa chain V-III region PC 7132 OS=Mus musculus OX=10090 PE=1 SV=1	0	11	2.5979
A0A0A6YX26	60S ribosomal protein L31 OS=Mus musculus OX=10090 GN=Rpl31 PE=1 SV=1	0.001	9	2.59167
D3Z6H8	S-adenosylmethionine decarboxylase proenzyme 2 OS=Mus musculus OX=10090 GN=Amd2 PE=1 SV=1	0.003	3	2.54031
A0A1S6GWJ9	Elongation factor Ts, mitochondrial OS=Mus musculus OX=10090 GN=Tsfm PE=2 SV=1	0.001	2	2.53252
Q9JK92	Heat shock protein beta-8 OS=Mus musculus OX=10090 GN=Hspb8 PE=1 SV=1	0.001	4	2.51252
Q99KC8	von Willebrand factor A domain-containing protein 5A OS=Mus musculus OX=10090 GN=Vwa5a PE=1 SV=2	0.001	5	2.45608
A0A1E1GJG6	Single-chain variable OS=Mus musculus OX=10090 GN=Wgn-scFv PE=2 SV=1	0.006	2	2.44804
E9QB02	Methionine--tRNA ligase, cytoplasmic OS=Mus musculus OX=10090 GN=Mars PE=1 SV=1	0.004	1	2.44141
B3DFI8	Cisd3 protein (Fragment) OS=Mus musculus OX=10090 GN=Cisd3 PE=2 SV=1	0.083	1	2.43234
Q9ES97	Reticulon-3 OS=Mus musculus OX=10090 GN=Rtn3 PE=1 SV=2	0.004	2	2.40586
A2AVR9	Dynein light chain roadblock OS=Mus musculus OX=10090 GN=Dynlrb1 PE=1 SV=1	0.012	1	2.38633
Q4FJP3	Nras protein OS=Mus musculus OX=10090 GN=Nras PE=2 SV=1	0.007	5	2.38322
Q9D1R9	60S ribosomal protein L34 OS=Mus musculus OX=10090 GN=Rpl34 PE=1 SV=2	0.008	6	2.37282
Q6YJU2	GUGU alpha OS=Mus musculus OX=10090 GN=Fetub PE=2 SV=1	0.004	4	2.37244
Q3TW77	Uncharacterized protein OS=Mus musculus OX=10090 GN=Grn PE=2 SV=1	0.002	1	2.36814
P70372	ELAV-like protein 1 OS=Mus musculus OX=10090 GN=Elavl1 PE=1 SV=2	0.01	1	2.36515
Q9D1I5	Methylmalonyl-CoA epimerase, mitochondrial OS=Mus musculus OX=10090 GN=Mcee PE=1 SV=1	0.004	1	2.36401
Q80V08	Rpl17 protein (Fragment) OS=Mus musculus OX=10090 GN=Rpl17 PE=2 SV=1	0.001	10	2.31297
Q61990	Poly(rC)-binding protein 2 OS=Mus musculus OX=10090 GN=Pcbp2 PE=1 SV=1	0.001	10	2.27265
A0A1B0GS91	Supervillin OS=Mus musculus OX=10090 GN=Svil PE=1 SV=1	0.033	1	2.26815
P08032	Spectrin alpha chain, erythrocytic 1 OS=Mus musculus OX=10090 GN=Spta1 PE=1 SV=3	0.03	1	2.25666
G3UXW9	COP9 signalosome complex subunit 1 OS=Mus musculus OX=10090 GN=Gps1 PE=1 SV=1	0.001	2	2.2536
Q91V79	Fat storage-inducing transmembrane protein 1 OS=Mus musculus OX=10090 GN=Fitm1 PE=1 SV=1	0	24	2.25098
P02463	Collagen alpha-1(IV) chain OS=Mus musculus OX=10090 GN=Col4a1 PE=1 SV=4	0.001	5	2.24858
Q8R146	Acylamino-acid-releasing enzyme OS=Mus musculus OX=10090 GN=Apeh PE=1 SV=3	0.018	5	2.24554
Q9WVA4	Transgelin-2 OS=Mus musculus OX=10090 GN=Tagln2 PE=1 SV=4	0	21	2.23345
P84104	Serine/arginine-rich splicing factor 3 OS=Mus musculus OX=10090 GN=Srsf3 PE=1 SV=1	0.006	5	2.21751
Q9D8L3	Signal sequence receptor, delta OS=Mus musculus OX=10090 GN=Ssr4 PE=1 SV=1	0.001	5	2.20638
Q8C0L9	Glycerophosphocholine phosphodiesterase GPCPD1 OS=Mus musculus OX=10090 GN=Gpcpd1 PE=1 SV=1	0.033	1	2.1969
A0A1S6GWH1	Uncharacterized protein OS=Mus musculus OX=10090 GN=Psmc5 PE=2 SV=1	0	15	2.16199
F8WHL2	Coatomer subunit alpha OS=Mus musculus OX=10090 GN=Copa PE=1 SV=1	0.071	2	2.15477
Q3THC1	Proteasome (Prosome, macropain) 26S subunit, non-ATPase, 9 OS=Mus musculus OX=10090 GN=Psmd9 PE=2 SV=1	0.001	2	2.15236
Q6RI64	Proteasome subunit beta OS=Mus musculus OX=10090 GN=Psmb1 PE=1 SV=1	0.001	4	2.14639
Q61247	Alpha-2-antiplasmin OS=Mus musculus OX=10090 GN=Serpinf2 PE=1 SV=1	0.014	2	2.14346
O35381	Acidic leucine-rich nuclear phosphoprotein 32 family member A OS=Mus musculus OX=10090 GN=Anp32a PE=1 SV=1	0.001	9	2.14103
Q3TPZ5	Dynactin 2 OS=Mus musculus OX=10090 GN=Dctn2 PE=1 SV=1	0.004	4	2.13785
Q3UVI9	Uncharacterized protein OS=Mus musculus OX=10090 GN=Abcf2 PE=2 SV=1	0.001	3	2.12374
A7YL62	Apolipoprotein A-II OS=Mus musculus OX=10090 GN=Apoa2 PE=4 SV=1	0.002	6	2.1133
P17426	AP-2 complex subunit alpha-1 OS=Mus musculus OX=10090 GN=Ap2a1 PE=1 SV=1	0.001	4	2.1121
Q99MQ4	Asporin OS=Mus musculus OX=10090 GN=Aspn PE=1 SV=1	0	25	2.09401
A0A0R4J166	Kelch-like protein 40 OS=Mus musculus OX=10090 GN=Klhl40 PE=1 SV=1	0	39	2.08698
Q3THQ5	Uncharacterized protein OS=Mus musculus OX=10090 GN=Stip1 PE=2 SV=1	0	15	2.08452
Q3V117	ATP-citrate synthase OS=Mus musculus OX=10090 GN=Acly PE=1 SV=1	0	38	2.0804
Q76LV0	Glutathione peroxidase OS=Mus musculus OX=10090 GN=Gpx4 PE=1 SV=2	0.003	8	2.07385
Q61554	Fibrillin-1 OS=Mus musculus OX=10090 GN=Fbn1 PE=1 SV=2	0	125	2.0735
G5E8T9	Hydroxyacyl glutathione hydrolase OS=Mus musculus OX=10090 GN=Hagh PE=1 SV=1	0.001	8	2.06449
Q9ES74	Serine/threonine-protein kinase Nek7 OS=Mus musculus OX=10090 GN=Nek7 PE=1 SV=1	0.001	5	2.06288
Q8CH18	Cell division cycle and apoptosis regulator protein 1 OS=Mus musculus OX=10090 GN=Ccar1 PE=1 SV=1	0.017	1	2.06101
Q3UM45	Protein phosphatase 1 regulatory subunit 7 OS=Mus musculus OX=10090 GN=Ppp1r7 PE=1 SV=2	0.001	5	2.05767
E9QA62	Leiomodin-3 OS=Mus musculus OX=10090 GN=Lmod3 PE=1 SV=1	0.033	3	2.05399
Q3V009	Transmembrane emp24 domain-containing protein 1 OS=Mus musculus OX=10090 GN=Tmed1 PE=1 SV=1	0.006	4	2.05329
P11983	T-complex protein 1 subunit alpha OS=Mus musculus OX=10090 GN=Tcp1 PE=1 SV=3	0	20	2.05254
A0A1Y7VKY1	MCG116671 OS=Mus musculus OX=10090 GN=Gm11361 PE=3 SV=1	0.001	23	2.05085
Q3U536	Uncharacterized protein OS=Mus musculus OX=10090 GN=Npm1 PE=2 SV=1	0.001	14	2.02324
Q8BT90	Uncharacterized protein (Fragment) OS=Mus musculus OX=10090 GN=Rps17 PE=2 SV=1	0	18	2.01733
Q3U6L3	Glutaredoxin, isoform CRA_a OS=Mus musculus OX=10090 GN=Glrx PE=1 SV=1	0.001	6	2.01505
E9QJT5	Acylphosphatase OS=Mus musculus OX=10090 GN=Acyp1 PE=1 SV=1	0.007	1	1.99182
P47911	60S ribosomal protein L6 OS=Mus musculus OX=10090 GN=Rpl6 PE=1 SV=3	0	21	1.9914
P62137	Serine/threonine-protein phosphatase PP1-alpha catalytic subunit OS=Mus musculus OX=10090 GN=Ppp1ca PE=1 SV=1	0	28	1.9882
Q8BTY1	Kynurenine--oxoglutarate transaminase 1 OS=Mus musculus OX=10090 GN=Kyat1 PE=1 SV=1	0.004	1	1.98568
A0A1S6GWJ8	Uncharacterized protein OS=Mus musculus OX=10090 GN=Hnrnpm PE=2 SV=1	0.001	3	1.98448
P60766	Cell division control protein 42 homolog OS=Mus musculus OX=10090 GN=Cdc42 PE=1 SV=2	0.001	4	1.97719
Q9D832	DnaJ homolog subfamily B member 4 OS=Mus musculus OX=10090 GN=Dnajb4 PE=1 SV=1	0.001	7	1.97078
Q4FZH2	MCG50660, isoform CRA_a OS=Mus musculus OX=10090 GN=Rpl26 PE=1 SV=1	0.004	4	1.97001
Q58E35	MCG10168 OS=Mus musculus OX=10090 GN=Rplp1 PE=1 SV=1	0	13	1.96489
P62334	26S proteasome regulatory subunit 10B OS=Mus musculus OX=10090 GN=Psmc6 PE=1 SV=1	0	20	1.96198
F2Z456	NADH-cytochrome b5 reductase OS=Mus musculus OX=10090 GN=Cyb5r3 PE=1 SV=1	0.001	6	1.94606
B9EKB0	Laminin B1 subunit 1 OS=Mus musculus OX=10090 GN=Lamb1 PE=2 SV=1	0	13	1.93642
Q7TPW6	Solute carrier family 25 (Mitochondrial carnitine/acylcarnitine translocase), member 20 OS=Mus musculus OX=10090 GN=Slc25a20 PE=2 SV=1	0.001	5	1.93584
Q2KHP2	Matrix metallopeptidase 19 OS=Mus musculus OX=10090 GN=Mmp19 PE=2 SV=1	0.084	1	1.92382
P70168	Importin subunit beta-1 OS=Mus musculus OX=10090 GN=Kpnb1 PE=1 SV=2	0	6	1.91585
Q922Y1	UBX domain-containing protein 1 OS=Mus musculus OX=10090 GN=Ubxn1 PE=1 SV=1	0.004	1	1.91367
P22599	Alpha-1-antitrypsin 1-2 OS=Mus musculus OX=10090 GN=Serpina1b PE=1 SV=2	0	88	1.91
A0A2I3BQP6	Calcium/calmodulin-dependent protein kinase type II subunit gamma OS=Mus musculus OX=10090 GN=Camk2g PE=1 SV=1	0	36	1.90705
Q3V3W7	Uncharacterized protein OS=Mus musculus OX=10090 GN=F13a1 PE=2 SV=1	0.001	10	1.90611
P62715	Serine/threonine-protein phosphatase 2A catalytic subunit beta isoform OS=Mus musculus OX=10090 GN=Ppp2cb PE=1 SV=1	0.001	5	1.90565
P56382	ATP synthase subunit epsilon, mitochondrial OS=Mus musculus OX=10090 GN=Atp5f1e PE=1 SV=2	0.006	4	1.89995
Q64426	Histone H2A (Fragment) OS=Mus musculus domesticus OX=10092 GN=H2A PE=2 SV=1	0	64	1.89506
A2AQR0	Glycerol-3-phosphate dehydrogenase OS=Mus musculus OX=10090 GN=Gpd2 PE=1 SV=1	0	103	1.89215
Q8C7E7	Starch-binding domain-containing protein 1 OS=Mus musculus OX=10090 GN=Stbd1 PE=1 SV=1	0.001	2	1.88895
Q17ST2	Potassium voltage-gated channel subfamily A member 7 OS=Mus musculus OX=10090 GN=Kcna7 PE=2 SV=2	0.022	2	1.88343
B1AR69	Myosin, heavy polypeptide 13, skeletal muscle OS=Mus musculus OX=10090 GN=Myh13 PE=1 SV=1	0	1734	1.88216
Q91V55	40S ribosomal protein S5 OS=Mus musculus OX=10090 GN=Rps5 PE=1 SV=1	0	11	1.86069
A0A1Y7VJN6	Immunoglobulin heavy constant gamma 3 (Fragment) OS=Mus musculus OX=10090 GN=Ighg3 PE=4 SV=1	0.001	7	1.8539
Q6ZWX6	Eukaryotic translation initiation factor 2 subunit 1 OS=Mus musculus OX=10090 GN=Eif2s1 PE=1 SV=3	0.001	8	1.84604
Q9DCL9	Multifunctional protein ADE2 OS=Mus musculus OX=10090 GN=Paics PE=1 SV=4	0	15	1.84381
Q3V2D0	Lon protease homolog, mitochondrial OS=Mus musculus OX=10090 GN=Lonp1 PE=2 SV=1	0.001	7	1.84226
Q8K3R3	1-phosphatidylinositol 4,5-bisphosphate phosphodiesterase delta-4 OS=Mus musculus OX=10090 GN=Plcd4 PE=1 SV=2	0.02	2	1.83787
A0A0G2JEX1	Nexilin OS=Mus musculus OX=10090 GN=Nexn PE=1 SV=1	0.001	2	1.83737
Q3UNH3	Uncharacterized protein (Fragment) OS=Mus musculus OX=10090 GN=Txnl1 PE=2 SV=1	0.006	7	1.83404
Q3UTB8	GrpE protein homolog OS=Mus musculus OX=10090 GN=Grpel1 PE=2 SV=1	0.024	2	1.83225
Q9DC77	Small muscular protein OS=Mus musculus OX=10090 GN=Smpx PE=1 SV=2	0	17	1.81721
P32233	Developmentally-regulated GTP-binding protein 1 OS=Mus musculus OX=10090 GN=Drg1 PE=1 SV=1	0.035	1	1.81021
Q61646	Haptoglobin OS=Mus musculus OX=10090 GN=Hp PE=1 SV=1	0	12	1.80256
Q8CI70	Leucine-rich repeat-containing protein 20 OS=Mus musculus OX=10090 GN=Lrrc20 PE=1 SV=1	0.001	9	1.80073
Q3U900	Dolichyl-diphosphooligosaccharide--protein glycosyltransferase subunit 1 OS=Mus musculus OX=10090 GN=Rpn1 PE=2 SV=1	0	14	1.79958
O70591	Prefoldin subunit 2 OS=Mus musculus OX=10090 GN=Pfdn2 PE=1 SV=2	0.001	2	1.79809
P62737	Actin, aortic smooth muscle OS=Mus musculus OX=10090 GN=Acta2 PE=1 SV=1	0	2408	1.79053
Q3UZG3	Uncharacterized protein OS=Mus musculus OX=10090 GN=Hnrnpa3 PE=2 SV=1	0.001	3	1.78885
Q497I3	Fatty acid binding protein 5, epidermal OS=Mus musculus OX=10090 GN=Fabp5 PE=1 SV=1	0.001	8	1.77716
Q9CWK0	Uncharacterized protein OS=Mus musculus OX=10090 GN=Rpl14 PE=2 SV=1	0	19	1.77437
G3X937	Solute carrier family 41 member 3 OS=Mus musculus OX=10090 GN=Slc41a3 PE=1 SV=1	0.002	5	1.77298
Q91X83	S-adenosylmethionine synthase isoform type-1 OS=Mus musculus OX=10090 GN=Mat1a PE=1 SV=1	0.007	6	1.77218
Q3TQX5	Uncharacterized protein OS=Mus musculus OX=10090 GN=Ddx3x PE=1 SV=1	0.001	15	1.75882
A0A1D5RM85	60S ribosomal protein L18a (Fragment) OS=Mus musculus OX=10090 GN=Rpl18a PE=1 SV=1	0.001	12	1.75368
Q3TVT6	Uncharacterized protein OS=Mus musculus OX=10090 GN=Pcyox1 PE=2 SV=1	0.001	6	1.7534
A6H663	BCL2-associated athanogene 3 OS=Mus musculus OX=10090 GN=Bag3 PE=2 SV=1	0.001	8	1.75335
Q9DAK9	14 kDa phosphohistidine phosphatase OS=Mus musculus OX=10090 GN=Phpt1 PE=1 SV=1	0.004	6	1.74961
Q6PHQ9	Polyadenylate-binding protein OS=Mus musculus OX=10090 GN=Pabpc4 PE=1 SV=1	0	11	1.74313
Q76I26	Methyltransferase hypoxia-inducible domain-containing 1 OS=Mus musculus OX=10090 GN=Methig1 PE=2 SV=1	0.003	1	1.73866
G3UZM4	Cell adhesion molecule 2 (Fragment) OS=Mus musculus OX=10090 GN=Cadm2 PE=1 SV=1	0.047	1	1.72971
Q3UWT6	Proteasome subunit alpha type OS=Mus musculus OX=10090 GN=Psma2 PE=2 SV=1	0	20	1.72619
Q922Q1	Mitochondrial amidoxime reducing component 2 OS=Mus musculus OX=10090 GN=Marc2 PE=1 SV=1	0.002	6	1.71972
Q3UIJ2	Uncharacterized protein OS=Mus musculus OX=10090 GN=Eif2s3x PE=2 SV=1	0.001	2	1.71732
P70236	Dual specificity mitogen-activated protein kinase kinase 6 OS=Mus musculus OX=10090 GN=Map2k6 PE=1 SV=1	0.001	9	1.71571
P62843	40S ribosomal protein S15 OS=Mus musculus OX=10090 GN=Rps15 PE=1 SV=2	0.001	4	1.71561
B2RWB7	9630033F20Rik protein OS=Mus musculus OX=10090 GN=Tigar PE=1 SV=1	0.001	15	1.70933
Q8R2P8	Lysine--tRNA ligase OS=Mus musculus OX=10090 GN=Kars PE=1 SV=1	0.018	2	1.69869
Q6ZQI3	Malectin OS=Mus musculus OX=10090 GN=Mlec PE=1 SV=2	0.004	4	1.69476
Q3TKG4	Uncharacterized protein (Fragment) OS=Mus musculus OX=10090 GN=Psmc3 PE=2 SV=1	0.001	10	1.69396
B2CY77	Laminin receptor (Fragment) OS=Mus musculus OX=10090 GN=Rpsa PE=2 SV=1	0	40	1.69229
Q3UJW9	Uncharacterized protein OS=Mus musculus OX=10090 GN=Akr1a1 PE=2 SV=1	0.003	3	1.68933
P62242	40S ribosomal protein S8 OS=Mus musculus OX=10090 GN=Rps8 PE=1 SV=2	0	23	1.68805
E9QNP0	KxDL motif-containing protein 1 OS=Mus musculus OX=10090 GN=Kxd1 PE=1 SV=1	0	56	1.68042
Q5SWR1	AP complex subunit beta OS=Mus musculus OX=10090 GN=Ap2b1 PE=2 SV=1	0.001	8	1.6773
G5E924	Heterogeneous nuclear ribonucleoprotein L (Fragment) OS=Mus musculus OX=10090 GN=Hnrnpl PE=1 SV=1	0.084	1	1.67638
Q8R5J9	PRA1 family protein 3 OS=Mus musculus OX=10090 GN=Arl6ip5 PE=1 SV=2	0	21	1.6704
Q9JMA1	Ubiquitin carboxyl-terminal hydrolase 14 OS=Mus musculus OX=10090 GN=Usp14 PE=1 SV=3	0.001	14	1.66758
O54734	Dolichyl-diphosphooligosaccharide--protein glycosyltransferase 48 kDa subunit OS=Mus musculus OX=10090 GN=Ddost PE=1 SV=2	0	18	1.66403
Q3V3N6	Uncharacterized protein OS=Mus musculus OX=10090 GN=Cops2 PE=2 SV=1	0.074	2	1.66113
P62830	60S ribosomal protein L23 OS=Mus musculus OX=10090 GN=Rpl23 PE=1 SV=1	0	17	1.65991
P21981	Protein-glutamine gamma-glutamyltransferase 2 OS=Mus musculus OX=10090 GN=Tgm2 PE=1 SV=4	0	14	1.65458
Q8CGN5	Perilipin-1 OS=Mus musculus OX=10090 GN=Plin1 PE=1 SV=2	0.001	5	1.65285
Q561N4	MCG1032217 OS=Mus musculus OX=10090 GN=Ube2l3 PE=1 SV=1	0	25	1.65184
Q8C550	Uncharacterized protein OS=Mus musculus OX=10090 GN=Nol3 PE=2 SV=1	0.001	14	1.65121
Q9ET80	Junctophilin-1 OS=Mus musculus OX=10090 GN=Jph1 PE=1 SV=1	0.001	11	1.64992
Q70IV5	Synemin OS=Mus musculus OX=10090 GN=Synm PE=1 SV=2	0	35	1.64909
Q921L4	Histone H2B OS=Mus musculus OX=10090 GN=LOC665622 PE=2 SV=1	0	63	1.63962
O35639	Annexin A3 OS=Mus musculus OX=10090 GN=Anxa3 PE=1 SV=4	0.001	10	1.63943
Q4VAE8	Ndufb4 protein (Fragment) OS=Mus musculus OX=10090 GN=Ndufb4 PE=2 SV=1	0	34	1.63304
Q6PDI5	Proteasome adapter and scaffold protein ECM29 OS=Mus musculus OX=10090 GN=Ecpas PE=1 SV=3	0.001	2	1.62485
Q91V64	Isochorismatase domain-containing protein 1 OS=Mus musculus OX=10090 GN=Isoc1 PE=1 SV=1	0.003	5	1.62192
Q9Z1R9	MCG124046 OS=Mus musculus OX=10090 GN=Prss1 PE=1 SV=1	0.001	13	1.62045
E9QQ25	Striated muscle-specific serine/threonine-protein kinase OS=Mus musculus OX=10090 GN=Speg PE=1 SV=1	0	30	1.61881
F6XI62	60S ribosomal protein L7 (Fragment) OS=Mus musculus OX=10090 GN=Rpl7 PE=1 SV=1	0	36	1.61769
Q4VAG4	MCG12304 OS=Mus musculus OX=10090 GN=Rpl22 PE=1 SV=1	0.001	14	1.61592
Q3UW40	Uncharacterized protein OS=Mus musculus OX=10090 GN=Rpl24 PE=2 SV=1	0.001	17	1.61392
Q99M87	DnaJ homolog subfamily A member 3, mitochondrial OS=Mus musculus OX=10090 GN=Dnaja3 PE=1 SV=1	0.022	5	1.61013
Q505A8	MCG17585 OS=Mus musculus OX=10090 GN=Rpl39 PE=2 SV=1	0.006	3	1.6086
Q497N1	40S ribosomal protein S26 OS=Mus musculus OX=10090 GN=Rps26 PE=1 SV=1	0.001	6	1.60739
P27659	60S ribosomal protein L3 OS=Mus musculus OX=10090 GN=Rpl3 PE=1 SV=3	0.047	1	1.60119
A2A7S7	Tyrosine--tRNA ligase OS=Mus musculus OX=10090 GN=Yars PE=1 SV=1	0.003	5	1.58908
Q9D0M5	Dynein light chain 2, cytoplasmic OS=Mus musculus OX=10090 GN=Dynll2 PE=1 SV=1	0.001	10	1.58044
Q8VCT4	Carboxylesterase 1D OS=Mus musculus OX=10090 GN=Ces1d PE=1 SV=1	0.001	22	1.5787
Q3TK95	Uncharacterized protein OS=Mus musculus OX=10090 GN=Eif4e PE=1 SV=1	0.03	2	1.57751
P97429	Annexin A4 OS=Mus musculus OX=10090 GN=Anxa4 PE=1 SV=4	0.087	1	1.57703
Q9DB60	Prostamide/prostaglandin F synthase OS=Mus musculus OX=10090 GN=Prxl2b PE=1 SV=1	0.001	19	1.57362
Q99J99	3-mercaptopyruvate sulfurtransferase OS=Mus musculus OX=10090 GN=Mpst PE=1 SV=4	0.001	7	1.57296
A0A0B6VMB2	MAb 31C6 heavy chain OS=Mus musculus OX=10090 GN=HC PE=4 SV=1	0	43	1.57277
P09405	Nucleolin OS=Mus musculus OX=10090 GN=Ncl PE=1 SV=2	0	9	1.57028
Q64152	Transcription factor BTF3 OS=Mus musculus OX=10090 GN=Btf3 PE=1 SV=3	0.001	8	1.56953
Q922Q8	Leucine-rich repeat-containing protein 59 OS=Mus musculus OX=10090 GN=Lrrc59 PE=1 SV=1	0.003	4	1.56479
Q3TDF8	Uncharacterized protein OS=Mus musculus OX=10090 GN=Etf1 PE=2 SV=1	0.003	3	1.56419
D3YZZ5	Transmembrane p24-trafficking protein 7 OS=Mus musculus OX=10090 GN=Tmed7 PE=1 SV=1	0.001	4	1.56398
Q9CZN7	Serine hydroxymethyltransferase, mitochondrial OS=Mus musculus OX=10090 GN=Shmt2 PE=1 SV=1	0.001	2	1.56167
Q8BVJ7	PDZ and LIM domain 7, isoform CRA_f OS=Mus musculus OX=10090 GN=Pdlim7 PE=1 SV=1	0	120	1.56005
Q8BY89	Choline transporter-like protein 2 OS=Mus musculus OX=10090 GN=Slc44a2 PE=1 SV=2	0.004	7	1.55885
A2AQB2	Nebulin OS=Mus musculus OX=10090 GN=Neb PE=1 SV=1	0	1752	1.55456
P52196	Thiosulfate sulfurtransferase OS=Mus musculus OX=10090 GN=Tst PE=1 SV=3	0	8	1.55266
Q3TN61	Uncharacterized protein OS=Mus musculus OX=10090 GN=Rhoa PE=2 SV=1	0.001	10	1.55134
Q6P9R2	Serine/threonine-protein kinase OSR1 OS=Mus musculus OX=10090 GN=Oxsr1 PE=1 SV=1	0.003	7	1.54963
Q4FK49	Pyp protein OS=Mus musculus OX=10090 GN=Ppa1 PE=1 SV=1	0	21	1.54913
B2RRX2	Serine/threonine-protein phosphatase OS=Mus musculus OX=10090 GN=Ppp3ca PE=2 SV=1	0	12	1.54783
Q8K1M3	Protein kinase, cAMP dependent regulatory, type II alpha OS=Mus musculus OX=10090 GN=Prkar2a PE=1 SV=1	0	13	1.54571
Q9JJZ2	Tubulin alpha-8 chain OS=Mus musculus OX=10090 GN=Tuba8 PE=1 SV=1	0	109	1.54497
Q3U850	Uncharacterized protein OS=Mus musculus OX=10090 GN=Rpl5 PE=2 SV=1	0	11	1.54414
Q8BTM8	Filamin-A OS=Mus musculus OX=10090 GN=Flna PE=1 SV=5	0	29	1.54379
Q3TS44	Proteasome subunit alpha type OS=Mus musculus OX=10090 GN=Psma1 PE=1 SV=1	0.001	16	1.54297
G3UY93	Valine--tRNA ligase (Fragment) OS=Mus musculus OX=10090 GN=Vars PE=1 SV=1	0.004	2	1.54125
E9PZD8	Ceruloplasmin OS=Mus musculus OX=10090 GN=Cp PE=1 SV=1	0.003	2	1.53574
Q3TJ43	Vacuolar protein sorting-associated protein 35 OS=Mus musculus OX=10090 GN=Vps35 PE=2 SV=1	0.001	5	1.53498
Q3UER8	Fibrinogen gamma chain OS=Mus musculus OX=10090 GN=Fgg PE=1 SV=1	0	29	1.53291
Q6ZWN5	40S ribosomal protein S9 OS=Mus musculus OX=10090 GN=Rps9 PE=1 SV=3	0	19	1.52983
O08911	Mitogen-activated protein kinase 12 OS=Mus musculus OX=10090 GN=Mapk12 PE=1 SV=1	0.001	18	1.52953
A3KGU9	Spectrin alpha chain, non-erythrocytic 1 OS=Mus musculus OX=10090 GN=Sptan1 PE=1 SV=2	0.001	9	1.52813
Q3TKM9	Actin-related protein 2/3 complex subunit 5 OS=Mus musculus OX=10090 GN=Arpc5 PE=2 SV=1	0.006	1	1.52363
Q9CZD3	Glycine--tRNA ligase OS=Mus musculus OX=10090 GN=Gars PE=1 SV=1	0	4	1.52038
O55023	Inositol monophosphatase 1 OS=Mus musculus OX=10090 GN=Impa1 PE=1 SV=1	0.006	2	1.51505
Q9CWJ9	Bifunctional purine biosynthesis protein PURH OS=Mus musculus OX=10090 GN=Atic PE=1 SV=2	0.001	11	1.51285
Q64522	Histone H2A type 2-B OS=Mus musculus OX=10090 GN=Hist2h2ab PE=1 SV=3	0	33	1.5116
E9PWE8	Dihydropyrimidinase-related protein 3 OS=Mus musculus OX=10090 GN=Dpysl3 PE=1 SV=1	0.001	4	1.51062
A0A1B0GS68	Predicted gene 45713 OS=Mus musculus OX=10090 GN=Gm45713 PE=2 SV=1	0.001	17	1.50844
Q543J5	Antithrombin OS=Mus musculus OX=10090 GN=Serpinc1 PE=1 SV=1	0.001	7	1.50753
Q80U89	MKIAA0034 protein (Fragment) OS=Mus musculus OX=10090 GN=mKIAA0034 PE=4 SV=2	0	42	1.50752
P09542	Myosin light chain 3 OS=Mus musculus OX=10090 GN=Myl3 PE=1 SV=4	0	139	0.0185826
P51667	Myosin regulatory light chain 2, ventricular/cardiac muscle isoform OS=Mus musculus OX=10090 GN=Myl2 PE=1 SV=3	0	23	0.0474373
A0A0E4B366	MAb 44B1 heavy chain OS=Mus musculus OX=10090 GN=HC PE=2 SV=1	0	90	0.0536808
A2ABU4	Myomesin-3 OS=Mus musculus OX=10090 GN=Myom3 PE=1 SV=1	0	18	0.058601
G3UW82	MCG140437, isoform CRA_d OS=Mus musculus OX=10090 GN=Myh2 PE=1 SV=1	0	5847	0.0723118
Q9JJW5	Myozenin-2 OS=Mus musculus OX=10090 GN=Myoz2 PE=1 SV=1	0.001	7	0.0806636
A0A140T8M5	Immunoglobulin kappa variable 6-15 (Fragment) OS=Mus musculus OX=10090 GN=Igkv6-15 PE=1 SV=2	0.001	5	0.0831557
A0A023J6G6	NADH-ubiquinone oxidoreductase chain 4 OS=Mus musculus musculus OX=39442 GN=ND4 PE=3 SV=1	0.001	5	0.0908162
Q8QZR5	Alanine aminotransferase 1 OS=Mus musculus OX=10090 GN=Gpt PE=1 SV=3	0.001	3	0.091105
S4R1W8	Glyceraldehyde-3-phosphate dehydrogenase (Fragment) OS=Mus musculus OX=10090 GN=Gapdh PE=1 SV=1	0	56	0.0982663
P17665	Cytochrome c oxidase subunit 7C, mitochondrial OS=Mus musculus OX=10090 GN=Cox7c PE=1 SV=1	0.009	3	0.0996956
A0A075B5V1	Immunoglobulin heavy variable 1-31 OS=Mus musculus OX=10090 GN=Ighv1-31 PE=4 SV=1	0	11	0.105974
A0A140T8N7	Immunoglobulin kappa chain variable 6-25 (Fragment) OS=Mus musculus OX=10090 GN=Igkv6-25 PE=4 SV=2	0.001	8	0.109947
Q01149	Collagen alpha-2(I) chain OS=Mus musculus OX=10090 GN=Col1a2 PE=1 SV=2	0	57	0.11449
Q9ERT9	Protein phosphatase 1 regulatory subunit 1A OS=Mus musculus OX=10090 GN=Ppp1r1a PE=1 SV=1	0.004	1	0.118946
Q8BG13	RNA-binding protein 3 OS=Mus musculus OX=10090 GN=Rbm3 PE=1 SV=1	0.001	4	0.124935
O88346	Troponin T, slow skeletal muscle OS=Mus musculus OX=10090 GN=Tnnt1 PE=2 SV=3	0	23	0.139763
O35367	Keratocan OS=Mus musculus OX=10090 GN=Kera PE=2 SV=1	0	36	0.140576
A0A1S6GWK0	Uncharacterized protein OS=Mus musculus OX=10090 GN=Stt3a PE=2 SV=1	0.003	4	0.145841
A0A023J611	NADH-ubiquinone oxidoreductase chain 5 OS=Mus musculus castaneus OX=10091 GN=ND5 PE=3 SV=1	0	17	0.159981
P11531	Dystrophin OS=Mus musculus OX=10090 GN=Dmd PE=1 SV=3	0	57	0.162427
P02301	Histone H3.3C OS=Mus musculus OX=10090 GN=H3f3c PE=3 SV=3	0	28	0.172795
P43276	Histone H1.5 OS=Mus musculus OX=10090 GN=Hist1h1b PE=1 SV=2	0.01	1	0.174781
Q3UY05	Uncharacterized protein OS=Mus musculus OX=10090 GN=Ndufs8 PE=2 SV=1	0.001	16	0.177223
P00920	Carbonic anhydrase 2 OS=Mus musculus OX=10090 GN=Ca2 PE=1 SV=4	0.001	6	0.188125
O88456	Calpain small subunit 1 OS=Mus musculus OX=10090 GN=Capns1 PE=1 SV=1	0	15	0.195825
Q543D2	Fibromodulin OS=Mus musculus OX=10090 GN=Fmod PE=2 SV=1	0	65	0.199044
Q9D9G7	1700074P13Rik protein OS=Mus musculus OX=10090 GN=1700074P13Rik PE=2 SV=1	0.018	5	0.20474
Q8C1C8	Paraneoplastic antigen Ma1 homolog OS=Mus musculus OX=10090 GN=Pnma1 PE=1 SV=2	0.018	3	0.211015
P68433	Histone H3.1 OS=Mus musculus OX=10090 GN=Hist1h3a PE=1 SV=2	0	23	0.21308
E9Q616	AHNAK nucleoprotein (desmoyokin) OS=Mus musculus OX=10090 GN=Ahnak PE=1 SV=1	0	82	0.217903
P11087	Collagen alpha-1(I) chain OS=Mus musculus OX=10090 GN=Col1a1 PE=1 SV=4	0	94	0.229059
A2AEX6	Four and a half LIM domains protein 1 OS=Mus musculus OX=10090 GN=Fhl1 PE=1 SV=1	0	109	0.238758
B2RXX9	Myosin, heavy polypeptide 7, cardiac muscle, beta OS=Mus musculus OX=10090 GN=Myh7 PE=2 SV=1	0	1660	0.250325
E9PZS8	Cytochrome c oxidase subunit 7A-related protein, mitochondrial OS=Mus musculus OX=10090 GN=Cox7a2l PE=1 SV=1	0.001	6	0.263395
Q8BR86	Kin of IRRE-like protein 3 OS=Mus musculus OX=10090 GN=Kirrel3 PE=1 SV=1	0.068	2	0.268058
A0A0U1RP38	BTB/POZ domain-containing protein KCTD15 (Fragment) OS=Mus musculus OX=10090 GN=Kctd15 PE=4 SV=1	0.074	1	0.271393
P08030	Adenine phosphoribosyltransferase OS=Mus musculus OX=10090 GN=Aprt PE=1 SV=2	0.004	1	0.278486
Q61941	NAD(P) transhydrogenase, mitochondrial OS=Mus musculus OX=10090 GN=Nnt PE=1 SV=2	0	40	0.281022
Q8CHT0	Delta-1-pyrroline-5-carboxylate dehydrogenase, mitochondrial OS=Mus musculus OX=10090 GN=Aldh4a1 PE=1 SV=3	0.001	6	0.281852
Q8R404	MICOS complex subunit MIC13 OS=Mus musculus OX=10090 GN=Mic13 PE=1 SV=1	0.001	9	0.283401
Q4FK74	ATP synthase, H+ transporting, mitochondrial F1 complex, delta subunit, isoform CRA_c OS=Mus musculus OX=10090 GN=Atp5d PE=1 SV=1	0	19	0.28601
A0A023J682	NADH-ubiquinone oxidoreductase chain 3 OS=Mus musculus musculus OX=39442 GN=ND3 PE=3 SV=1	0.003	2	0.289394
Q3TVW6	LIM and cysteine-rich domains 1 OS=Mus musculus OX=10090 GN=Lmcd1 PE=1 SV=1	0.001	5	0.301391
P04370	Myelin basic protein OS=Mus musculus OX=10090 GN=Mbp PE=1 SV=2	0.001	10	0.30421
Q9CQR4	Acyl-coenzyme A thioesterase 13 OS=Mus musculus OX=10090 GN=Acot13 PE=1 SV=1	0	14	0.306792
P04247	Myoglobin OS=Mus musculus OX=10090 GN=Mb PE=1 SV=3	0	145	0.310369
Q9CRB9	MICOS complex subunit Mic19 OS=Mus musculus OX=10090 GN=Chchd3 PE=1 SV=1	0	11	0.315157
Q61425	Hydroxyacyl-coenzyme A dehydrogenase, mitochondrial OS=Mus musculus OX=10090 GN=Hadh PE=1 SV=2	0	43	0.318376
Q60847	Collagen alpha-1(XII) chain OS=Mus musculus OX=10090 GN=Col12a1 PE=2 SV=3	0	73	0.318768
A0A338P6N4	Beta/gamma crystallin domain-containing protein 3 OS=Mus musculus OX=10090 GN=Crybg3 PE=1 SV=1	0.027	3	0.324537
P43274	Histone H1.4 OS=Mus musculus OX=10090 GN=Hist1h1e PE=1 SV=2	0	32	0.325422
P97298	Pigment epithelium-derived factor OS=Mus musculus OX=10090 GN=Serpinf1 PE=1 SV=2	0.001	7	0.328847
Q9JI91	Alpha-actinin-2 OS=Mus musculus OX=10090 GN=Actn2 PE=1 SV=2	0	733	0.336079
Q08642	Protein-arginine deiminase type-2 OS=Mus musculus OX=10090 GN=Padi2 PE=1 SV=2	0	39	0.351395
Q3UJ20	Uncharacterized protein OS=Mus musculus OX=10090 GN=Eno2 PE=2 SV=1	0	190	0.35617
Q8R1I1	Cytochrome b-c1 complex subunit 9 OS=Mus musculus OX=10090 GN=Uqcr10 PE=1 SV=1	0	21	0.356248
Q9WTP6	Adenylate kinase 2, mitochondrial OS=Mus musculus OX=10090 GN=Ak2 PE=1 SV=5	0.001	7	0.356803
Q9EP64	Tenomodulin OS=Mus musculus OX=10090 GN=Tnmd PE=2 SV=1	0.003	6	0.369862
Q8K0E9	Dhdh protein (Fragment) OS=Mus musculus OX=10090 GN=Dhdh PE=2 SV=1	0.02	5	0.373498
P16125	L-lactate dehydrogenase B chain OS=Mus musculus OX=10090 GN=Ldhb PE=1 SV=2	0	50	0.37502
Q5EBG6	Heat shock protein beta-6 OS=Mus musculus OX=10090 GN=Hspb6 PE=1 SV=1	0	34	0.378704
Q9CXI0	2-methoxy-6-polyprenyl-1,4-benzoquinol methylase, mitochondrial OS=Mus musculus OX=10090 GN=Coq5 PE=1 SV=2	0.01	3	0.38004
Q52L51	Igh protein OS=Mus musculus OX=10090 GN=Igh PE=2 SV=1	0.001	6	0.380643
A0A0R4J036	Neurofilament 3, medium OS=Mus musculus OX=10090 GN=Nefm PE=1 SV=1	0.002	7	0.385875
A0A1S5YGR5	Envelope glycoprotein B OS=Murid herpesvirus 1 OX=10366 GN=M55 PE=3 SV=1	0.074	1	0.386443
P27573	Myelin protein P0 OS=Mus musculus OX=10090 GN=Mpz PE=1 SV=1	0	39	0.387067
Q04447	Creatine kinase B-type OS=Mus musculus OX=10090 GN=Ckb PE=1 SV=1	0.001	13	0.389993
Q5F2I8	Gamma heavy chain variable region (Fragment) OS=Mus musculus OX=10090 GN=IgG1 TS1 VH PE=2 SV=1	0.004	2	0.39183
P08551	Neurofilament light polypeptide OS=Mus musculus OX=10090 GN=Nefl PE=1 SV=5	0.001	8	0.395826
Q0PD56	Rab5B OS=Mus musculus OX=10090 GN=Rab5b PE=2 SV=1	0.001	5	0.396006
P68181	cAMP-dependent protein kinase catalytic subunit beta OS=Mus musculus OX=10090 GN=Prkacb PE=1 SV=2	0.001	11	0.399186
Q6IRU5	Clathrin light chain B OS=Mus musculus OX=10090 GN=Cltb PE=1 SV=1	0.006	3	0.401742
A0A1W2P7T3	Enhancer of rudimentary homolog OS=Mus musculus OX=10090 GN=Erh PE=1 SV=1	0.048	1	0.401823
P52503	NADH dehydrogenase [ubiquinone] iron-sulfur protein 6, mitochondrial OS=Mus musculus OX=10090 GN=Ndufs6 PE=1 SV=2	0	20	0.405586
E9Q827	cAMP-regulated phosphoprotein 19 OS=Mus musculus OX=10090 GN=Arpp19 PE=1 SV=1	0.004	2	0.409868
Q5SX40	Myosin-1 OS=Mus musculus OX=10090 GN=Myh1 PE=1 SV=1	0	6749	0.410857
Q5SWU9	Acetyl-CoA carboxylase 1 OS=Mus musculus OX=10090 GN=Acaca PE=1 SV=1	0.001	8	0.41106
Q9CQ60	6-phosphogluconolactonase OS=Mus musculus OX=10090 GN=Pgls PE=1 SV=1	0.001	6	0.411262
P21107	Tropomyosin alpha-3 chain OS=Mus musculus OX=10090 GN=Tpm3 PE=1 SV=3	0	381	0.412813
Q8BHG2	UPF0587 protein C1orf123 homolog OS=Mus musculus OX=10090 PE=1 SV=1	0.004	3	0.415551
Q8CI12	Smoothelin-like protein 2 OS=Mus musculus OX=10090 GN=Smtnl2 PE=1 SV=1	0	7	0.416302
Q921Z9	Mannose-6-phosphate isomerase OS=Mus musculus OX=10090 GN=Mpi PE=2 SV=1	0	20	0.421529
A2NVE9	Immnuoglobulin kappa light chain (Fragment) OS=Mus musculus OX=10090 PE=4 SV=1	0	6	0.421562
Q3TL33	Uncharacterized protein OS=Mus musculus OX=10090 GN=Calu PE=2 SV=1	0.019	2	0.422423
Q3UBX0	Transmembrane protein 109 OS=Mus musculus OX=10090 GN=Tmem109 PE=1 SV=2	0.001	12	0.427064
O35969	Guanidinoacetate N-methyltransferase OS=Mus musculus OX=10090 GN=Gamt PE=1 SV=1	0.06	2	0.431572
D3YU50	Myosin-binding protein C, slow-type OS=Mus musculus OX=10090 GN=Mybpc1 PE=1 SV=1	0	400	0.431987
G3X914	Cullin-5 OS=Mus musculus OX=10090 GN=Cul5 PE=1 SV=1	0.001	3	0.435615
Q5XK33	Succinate dehydrogenase complex, subunit C, integral membrane protein OS=Mus musculus OX=10090 GN=Sdhc PE=2 SV=1	0	30	0.435879
G3X8R0	Receptor expression-enhancing protein OS=Mus musculus OX=10090 GN=Reep5 PE=1 SV=1	0.004	6	0.439139
Q99JX6	Annexin OS=Mus musculus OX=10090 GN=Anxa6 PE=2 SV=1	0	206	0.441415
G3UZA7	Small ubiquitin-related modifier OS=Mus musculus OX=10090 GN=Sumo3 PE=1 SV=1	0.003	6	0.44319
Q3TLX1	Uncharacterized protein OS=Mus musculus OX=10090 GN=Nampt PE=2 SV=1	0.001	10	0.44625
Q9CRB6	Tubulin polymerization-promoting protein family member 3 OS=Mus musculus OX=10090 GN=Tppp3 PE=1 SV=1	0.001	3	0.446665
A2NHM3	If kappa light chain (Fragment) OS=Mus musculus OX=10090 GN=Igkc PE=1 SV=1	0	84	0.449603
E9Q9K5	Triadin OS=Mus musculus OX=10090 GN=Trdn PE=1 SV=1	0	9	0.453708
Q3TYT1	5-demethoxyubiquinone hydroxylase, mitochondrial OS=Mus musculus OX=10090 GN=Coq7 PE=1 SV=1	0.002	2	0.454124
P54071	Isocitrate dehydrogenase [NADP], mitochondrial OS=Mus musculus OX=10090 GN=Idh2 PE=1 SV=3	0	103	0.455285
P26041	Moesin OS=Mus musculus OX=10090 GN=Msn PE=1 SV=3	0.001	21	0.456039
Q8K1Z0	Ubiquinone biosynthesis protein COQ9, mitochondrial OS=Mus musculus OX=10090 GN=Coq9 PE=1 SV=1	0	24	0.458132
P62311	U6 snRNA-associated Sm-like protein LSm3 OS=Mus musculus OX=10090 GN=Lsm3 PE=1 SV=2	0.047	1	0.46076
B0LAA9	Phosphoglycerate kinase (Fragment) OS=Mus musculus OX=10090 GN=Pgk1 PE=2 SV=1	0	54	0.465541
Q3UKA4	Alcohol dehydrogenase 1 (Class I), isoform CRA_c OS=Mus musculus OX=10090 GN=Adh1 PE=1 SV=1	0.001	6	0.469432
Q5SWZ5	Myosin phosphatase Rho-interacting protein OS=Mus musculus OX=10090 GN=Mprip PE=1 SV=1	0.003	8	0.470117
Q66JS6	Eukaryotic translation initiation factor 3 subunit J-B OS=Mus musculus OX=10090 GN=Eif3j2 PE=1 SV=1	0.001	10	0.471813
Q99LB2	Dehydrogenase/reductase SDR family member 4 OS=Mus musculus OX=10090 GN=Dhrs4 PE=1 SV=3	0.001	3	0.47388
Q8CGY6	Protein unc-45 homolog B OS=Mus musculus OX=10090 GN=Unc45b PE=1 SV=1	0	38	0.475461
Q3ULG4	Uncharacterized protein OS=Mus musculus OX=10090 GN=Psmd4 PE=2 SV=1	0.003	3	0.476701
O55234	Proteasome subunit beta type-5 OS=Mus musculus OX=10090 GN=Psmb5 PE=1 SV=3	0.001	4	0.47861
A0A023J612	Cytochrome c oxidase subunit 1 OS=Mus musculus castaneus OX=10091 GN=COX1 PE=3 SV=1	0	14	0.481585
O35945	Aldehyde dehydrogenase, cytosolic 1 OS=Mus musculus OX=10090 GN=Aldh1a7 PE=1 SV=1	0.001	8	0.485299
P97443	Histone-lysine N-methyltransferase Smyd1 OS=Mus musculus OX=10090 GN=Smyd1 PE=1 SV=3	0	101	0.487689
P62869	Elongin-B OS=Mus musculus OX=10090 GN=Elob PE=1 SV=1	0.001	12	0.48885
A0A0G2JDN5	Immunoglobulin kappa variable 17-127 (Fragment) OS=Mus musculus OX=10090 GN=Igkv17-127 PE=4 SV=4	0.007	1	0.48891
O08997	Copper transport protein ATOX1 OS=Mus musculus OX=10090 GN=Atox1 PE=1 SV=1	0.001	7	0.490743
Q91VB8	Alpha globin 1 OS=Mus musculus OX=10090 GN=Hba-a1 PE=1 SV=1	0	283	0.491132
Q6P9L6	Kinesin-like protein KIF15 OS=Mus musculus OX=10090 GN=Kif15 PE=1 SV=1	0.013	4	0.492035
P48774	Glutathione S-transferase Mu 5 OS=Mus musculus OX=10090 GN=Gstm5 PE=1 SV=1	0	25	0.49351
Q9WV06	Ankyrin repeat domain-containing protein 2 OS=Mus musculus OX=10090 GN=Ankrd2 PE=1 SV=3	0.004	1	0.494833
Q9D6F9	Tubulin beta-4A chain OS=Mus musculus OX=10090 GN=Tubb4a PE=1 SV=3	0	184	0.495417
Q9DB73	NADH-cytochrome b5 reductase 1 OS=Mus musculus OX=10090 GN=Cyb5r1 PE=1 SV=1	0.001	4	0.497801
P97450	ATP synthase-coupling factor 6, mitochondrial OS=Mus musculus OX=10090 GN=Atp5pf PE=1 SV=1	0	29	0.498288
Q9CQX8	28S ribosomal protein S36, mitochondrial OS=Mus musculus OX=10090 GN=Mrps36 PE=1 SV=1	0.001	4	0.503538
A0A0R4J083	Long-chain-specific acyl-CoA dehydrogenase, mitochondrial OS=Mus musculus OX=10090 GN=Acadl PE=1 SV=1	0	95	0.505551
P43277	Histone H1.3 OS=Mus musculus OX=10090 GN=Hist1h1d PE=1 SV=2	0	28	0.506111
A0A068BD34	Ral guanine nucleotide dissociation stimulator-like 2 OS=Mus musculus OX=10090 GN=Rgl2 PE=2 SV=1	0.073	1	0.506889
P40142	Transketolase OS=Mus musculus OX=10090 GN=Tkt PE=1 SV=1	0	24	0.507793
Q3UBK2	Uncharacterized protein OS=Mus musculus OX=10090 PE=2 SV=1	0	16	0.509129
Q9D8S9	BolA-like protein 1 OS=Mus musculus OX=10090 GN=Bola1 PE=1 SV=1	0.003	2	0.509367
Q9CPU2	NADH dehydrogenase [ubiquinone] 1 beta subcomplex subunit 2, mitochondrial OS=Mus musculus OX=10090 GN=Ndufb2 PE=1 SV=1	0.019	4	0.513642
Q99L13	3-hydroxyisobutyrate dehydrogenase, mitochondrial OS=Mus musculus OX=10090 GN=Hibadh PE=1 SV=1	0	11	0.516014
A0A0R4J1N7	Ankyrin-1 OS=Mus musculus OX=10090 GN=Ank1 PE=1 SV=1	0.004	1	0.520882
P07901	Heat shock protein HSP 90-alpha OS=Mus musculus OX=10090 GN=Hsp90aa1 PE=1 SV=4	0	80	0.520945
Q8BJS4	SUN domain-containing protein 2 OS=Mus musculus OX=10090 GN=Sun2 PE=1 SV=3	0.007	1	0.521762
Q6P6L5	Myosin-binding protein C, slow-type OS=Mus musculus OX=10090 GN=Mybpc1 PE=1 SV=1	0	406	0.522931
Q91V99	40S ribosomal protein S30 (Fragment) OS=Mus musculus OX=10090 GN=fau PE=3 SV=1	0.004	4	0.526683
P57787	Monocarboxylate transporter 4 OS=Mus musculus OX=10090 GN=Slc16a3 PE=1 SV=1	0.006	1	0.530395
Q3UFJ3	Pyruvate dehydrogenase E1 component subunit alpha OS=Mus musculus OX=10090 GN=Pdha1 PE=1 SV=1	0	101	0.531419
P10493	Nidogen-1 OS=Mus musculus OX=10090 GN=Nid1 PE=1 SV=2	0	50	0.534367
P30412	Peptidyl-prolyl cis-trans isomerase C OS=Mus musculus OX=10090 GN=Ppic PE=1 SV=1	0.004	2	0.53707
Q8R1S0	Ubiquinone biosynthesis monooxygenase COQ6, mitochondrial OS=Mus musculus OX=10090 GN=Coq6 PE=1 SV=3	0.004	6	0.538949
Q99KI0	Aconitate hydratase, mitochondrial OS=Mus musculus OX=10090 GN=Aco2 PE=1 SV=1	0	435	0.551166
Q7TNZ4	Glycosylphosphatidylinositol-specific phospholipase D OS=Mus musculus OX=10090 GN=Gpld1 PE=2 SV=1	0.06	1	0.552372
A8DUK4	Beta-globin OS=Mus musculus OX=10090 GN=Hbb-bs PE=1 SV=1	0	439	0.55409
Q9CZI5	Uncharacterized protein OS=Mus musculus OX=10090 GN=Rps23 PE=2 SV=1	0.002	7	0.554665
D3YYB0	40S ribosomal protein S27 OS=Mus musculus OX=10090 GN=Rps27l PE=1 SV=1	0.001	8	0.555644
Q71LX8	Heat shock protein 84b OS=Mus musculus OX=10090 GN=Hsp90ab1 PE=1 SV=1	0	230	0.55788
Q3UBP0	Adenylosuccinate synthetase isozyme 1 OS=Mus musculus OX=10090 GN=Adssl1 PE=2 SV=1	0	167	0.558437
Q9DCZ1	GMP reductase 1 OS=Mus musculus OX=10090 GN=Gmpr PE=1 SV=1	0	20	0.558458
A0A023J6C2	ATP synthase protein 8 OS=Mus musculus musculus OX=39442 GN=ATP8 PE=3 SV=1	0.001	16	0.561009
A0A068BGR9	NADH dehydrogenase OS=Mus musculus OX=10090 GN=Ndufa7 PE=2 SV=1	0.001	8	0.56274
P11404	Fatty acid-binding protein, heart OS=Mus musculus OX=10090 GN=Fabp3 PE=1 SV=5	0	55	0.563991
P62852	40S ribosomal protein S25 OS=Mus musculus OX=10090 GN=Rps25 PE=1 SV=1	0.001	11	0.564298
Q5M9J8	MCG13936 OS=Mus musculus OX=10090 GN=Rpl28 PE=1 SV=1	0.019	4	0.568527
Q9WUR2	Enoyl-CoA delta isomerase 2, mitochondrial OS=Mus musculus OX=10090 GN=Eci2 PE=1 SV=2	0.001	5	0.56868
Q6A0D0	MKIAA0106 protein (Fragment) OS=Mus musculus OX=10090 GN=Prdx6 PE=2 SV=1	0	62	0.569895
P50516	V-type proton ATPase catalytic subunit A OS=Mus musculus OX=10090 GN=Atp6v1a PE=1 SV=2	0.018	1	0.575504
D3YTS1	Signal peptidase complex catalytic subunit SEC11 OS=Mus musculus OX=10090 GN=Sec11a PE=1 SV=1	0.027	1	0.576264
Q8BK72	28S ribosomal protein S27, mitochondrial OS=Mus musculus OX=10090 GN=Mrps27 PE=1 SV=2	0.003	3	0.578736
Q9D6J5	NADH dehydrogenase [ubiquinone] 1 beta subcomplex subunit 8, mitochondrial OS=Mus musculus OX=10090 GN=Ndufb8 PE=1 SV=1	0	26	0.578928
D3Z7H8	Cartilage intermediate layer protein 2 OS=Mus musculus OX=10090 GN=Cilp2 PE=1 SV=1	0	14	0.581451
P28653	Biglycan OS=Mus musculus OX=10090 GN=Bgn PE=1 SV=1	0	21	0.581683
D3Z041	Long-chain-fatty-acid--CoA ligase 1 OS=Mus musculus OX=10090 GN=Acsl1 PE=1 SV=1	0	134	0.583251
Q9JKR6	Hypoxia up-regulated protein 1 OS=Mus musculus OX=10090 GN=Hyou1 PE=1 SV=1	0.003	2	0.583639
P58389	Serine/threonine-protein phosphatase 2A activator OS=Mus musculus OX=10090 GN=Ptpa PE=1 SV=1	0.007	3	0.585081
Q99MN9	Propionyl-CoA carboxylase beta chain, mitochondrial OS=Mus musculus OX=10090 GN=Pccb PE=1 SV=2	0.001	4	0.585235
P61205	ADP-ribosylation factor 3 OS=Mus musculus OX=10090 GN=Arf3 PE=2 SV=2	0.001	13	0.585255
A0A0G2JGL0	Ubiquitin-conjugating enzyme E2 D3 OS=Mus musculus OX=10090 GN=Ube2d3 PE=1 SV=1	0.004	6	0.587694
Q8CAZ9	Uncharacterized protein OS=Mus musculus OX=10090 GN=Prelp PE=2 SV=1	0	60	0.588019
B2RY90	Isoc2a protein OS=Mus musculus OX=10090 GN=Isoc2a PE=2 SV=1	0.001	5	0.588605
Q8QZY1	Eukaryotic translation initiation factor 3 subunit L OS=Mus musculus OX=10090 GN=Eif3l PE=1 SV=1	0.048	1	0.590447
P48771	Cytochrome c oxidase subunit 7A2, mitochondrial OS=Mus musculus OX=10090 GN=Cox7a2 PE=1 SV=2	0.001	15	0.591629
Q8BW12	Uncharacterized protein OS=Mus musculus OX=10090 GN=Gsto2 PE=2 SV=1	0.004	2	0.592752
Q9CQE8	RNA transcription, translation and transport factor protein OS=Mus musculus OX=10090 GN=RTRAF PE=1 SV=1	0.004	3	0.594295
Q58E61	Igh protein OS=Mus musculus OX=10090 GN=Igh PE=2 SV=1	0.001	13	0.595145
Q99N15	17beta-hydroxysteroid dehydrogenase type 10/short chain L-3-hydroxyacyl-CoA dehydrogenase OS=Mus musculus OX=10090 GN=Hsd17b10 PE=1 SV=1	0	36	0.598775
Q9CQZ6	NADH dehydrogenase [ubiquinone] 1 beta subcomplex subunit 3 OS=Mus musculus OX=10090 GN=Ndufb3 PE=1 SV=1	0.001	14	0.59907
P53395	Lipoamide acyltransferase component of branched-chain alpha-keto acid dehydrogenase complex, mitochondrial OS=Mus musculus OX=10090 GN=Dbt PE=1 SV=2	0.001	6	0.599302
Q8BP47	Asparagine--tRNA ligase, cytoplasmic OS=Mus musculus OX=10090 GN=Nars PE=1 SV=2	0.001	8	0.599681
Q3U6C7	Succinate-CoA ligase subunit beta (Fragment) OS=Mus musculus OX=10090 GN=Sucla2 PE=2 SV=1	0	96	0.600441
E9Q3H6	Coenzyme Q10A OS=Mus musculus OX=10090 GN=Coq10a PE=1 SV=1	0	10	0.602127
Q60936	Atypical kinase COQ8A, mitochondrial OS=Mus musculus OX=10090 GN=Coq8a PE=1 SV=2	0	62	0.603591
P16015	Carbonic anhydrase 3 OS=Mus musculus OX=10090 GN=Ca3 PE=1 SV=3	0	378	0.603787
Q9QYR9	Acyl-coenzyme A thioesterase 2, mitochondrial OS=Mus musculus OX=10090 GN=Acot2 PE=1 SV=2	0.001	5	0.603998
P62827	GTP-binding nuclear protein Ran OS=Mus musculus OX=10090 GN=Ran PE=1 SV=3	0	30	0.606618
P99026	Proteasome subunit beta type-4 OS=Mus musculus OX=10090 GN=Psmb4 PE=1 SV=1	0.001	17	0.609079
Q4VWZ5	Acyl-CoA-binding protein OS=Mus musculus OX=10090 GN=Dbi PE=1 SV=1	0	49	0.60999
Q3TLE2	Pleckstrin homology domain containing, family C (With FERM domain) member 1 OS=Mus musculus OX=10090 GN=Fermt2 PE=1 SV=1	0.006	3	0.610979
B2RQK7	Synaptopodin 2-like protein OS=Mus musculus OX=10090 GN=Synpo2l PE=1 SV=1	0	39	0.616503
Q99PT1	Rho GDP-dissociation inhibitor 1 OS=Mus musculus OX=10090 GN=Arhgdia PE=1 SV=3	0	13	0.620641
Q91VA7	Isocitrate dehydrogenase [NAD] subunit, mitochondrial OS=Mus musculus OX=10090 GN=Idh3b PE=1 SV=1	0	121	0.622807
P62918	60S ribosomal protein L8 OS=Mus musculus OX=10090 GN=Rpl8 PE=1 SV=2	0	14	0.623377
Q9Z1T2	Thrombospondin-4 OS=Mus musculus OX=10090 GN=Thbs4 PE=1 SV=1	0.001	4	0.623927
P60670	Nuclear protein localization protein 4 homolog OS=Mus musculus OX=10090 GN=Nploc4 PE=1 SV=3	0.007	3	0.626094
Q8BH80	Vesicle-associated membrane protein, associated protein B and C OS=Mus musculus OX=10090 GN=Vapb PE=1 SV=1	0	20	0.629519
Q9CWH6	Proteasome subunit alpha-type 7-like OS=Mus musculus OX=10090 GN=Psma8 PE=1 SV=1	0.003	3	0.629603
P62897	Cytochrome c, somatic OS=Mus musculus OX=10090 GN=Cycs PE=1 SV=2	0	100	0.634211
Q3TG75	Ornithine aminotransferase OS=Mus musculus OX=10090 GN=Oat PE=1 SV=1	0.001	9	0.634297
Q9DCW4	Electron transfer flavoprotein subunit beta OS=Mus musculus OX=10090 GN=Etfb PE=1 SV=3	0	116	0.635494
O70571	[Pyruvate dehydrogenase (acetyl-transferring)] kinase isozyme 4, mitochondrial OS=Mus musculus OX=10090 GN=Pdk4 PE=1 SV=1	0.033	1	0.636084
Q8R016	Bleomycin hydrolase OS=Mus musculus OX=10090 GN=Blmh PE=1 SV=1	0.001	4	0.636233
Q06138	Calcium-binding protein 39 OS=Mus musculus OX=10090 GN=Cab39 PE=1 SV=2	0.003	3	0.638338
P10605	Cathepsin B OS=Mus musculus OX=10090 GN=Ctsb PE=1 SV=2	0.001	9	0.639668
A8IP69	14-3-3 protein gamma subtype OS=Mus musculus OX=10090 GN=Ywhag PE=1 SV=1	0	52	0.640049
Q9QZ57	Heat shock protein beta-3 OS=Mus musculus OX=10090 GN=Hspb3 PE=2 SV=1	0.002	2	0.643735
Q8C483	Serine--tRNA ligase, cytoplasmic OS=Mus musculus OX=10090 GN=Sars PE=1 SV=1	0.001	8	0.643989
Q8CG76	Aflatoxin B1 aldehyde reductase member 2 OS=Mus musculus OX=10090 GN=Akr7a2 PE=1 SV=3	0.001	5	0.645279
A0A140LIU4	Cytochrome c oxidase subunit 7A1, mitochondrial OS=Mus musculus OX=10090 GN=Cox7a1 PE=1 SV=1	0.001	14	0.645689
Q8BWT1	3-ketoacyl-CoA thiolase, mitochondrial OS=Mus musculus OX=10090 GN=Acaa2 PE=1 SV=3	0	141	0.646458
P61971	Nuclear transport factor 2 OS=Mus musculus OX=10090 GN=Nutf2 PE=1 SV=1	0	24	0.651445
P70349	Histidine triad nucleotide-binding protein 1 OS=Mus musculus OX=10090 GN=Hint1 PE=1 SV=3	0	45	0.651766
Q9D020	Cytosolic 5'-nucleotidase 3A OS=Mus musculus OX=10090 GN=Nt5c3a PE=1 SV=4	0.001	7	0.652062
D3YUE2	Procollagen C-endopeptidase enhancer 1 OS=Mus musculus OX=10090 GN=Pcolce PE=1 SV=1	0.002	2	0.65408
Q9DCZ4	MICOS complex subunit Mic26 OS=Mus musculus OX=10090 GN=Apoo PE=1 SV=2	0	25	0.655991
P62911	60S ribosomal protein L32 OS=Mus musculus OX=10090 GN=Rpl32 PE=1 SV=2	0.003	4	0.656713
Q3TJG7	Uncharacterized protein OS=Mus musculus OX=10090 GN=Map2k3 PE=2 SV=1	0.001	7	0.660256
P43023	Cytochrome c oxidase subunit 6A2, mitochondrial OS=Mus musculus OX=10090 GN=Cox6a2 PE=1 SV=2	0.001	25	0.661353
Q62426	Cystatin-B OS=Mus musculus OX=10090 GN=Cstb PE=1 SV=1	0.003	3	0.661479
A0A1B0GRP7	Pyridoxal phosphate homeostasis protein (Fragment) OS=Mus musculus OX=10090 GN=Plpbp PE=1 SV=1	0.004	1	0.662992
Q9EQ83	Gamma sarcoglycan OS=Mus musculus OX=10090 GN=Sgcg PE=1 SV=1	0.004	2	0.664784
Q3UIM5	Uncharacterized protein OS=Mus musculus OX=10090 GN=Cpt1b PE=2 SV=1	0	102	0.664844
P05201	Aspartate aminotransferase, cytoplasmic OS=Mus musculus OX=10090 GN=Got1 PE=1 SV=3	0	210	0.665234
Q64727	Vinculin OS=Mus musculus OX=10090 GN=Vcl PE=1 SV=4	0	50	0.666792
E9Q2T3	Tenascin XB OS=Mus musculus OX=10090 GN=Tnxb PE=1 SV=1	0.001	7	0.668325
P18572	Basigin OS=Mus musculus OX=10090 GN=Bsg PE=1 SV=2	0	18	0.669737
